# Supplementary material for: Breeding effects on durum wheat traits detected using GWAS and haplotype block analysis
Source: Front Plant Sci. 2023 Sep 19;14:1206517. doi: 10.3389/fpls.2023.1206517 (PMC10546023; doi:10.3389/fpls.2023.1206517)
Supplement: Supplementary file 2 [file Table_1.xlsx]

## Sheet: Table_S1
Table S1. List of phenotypic traits under study and their abbreviations
Acronym	Traits
FGSGls	Flag leaf: glaucosity of sheath
FGBGls	Flag leaf: glaucosity of blade (lower side)
GluShp	Lower glume: shape (spikelet in mid-third of ear)
KerPhe	Kernel: coloration with phenol
SpkCol	Spike: colour (at maturity)
SpkShp	Spike: shape
KerBrLen	Kernel: length of brush hair in dorsal view
KerShp	Kernel: shape
GluBShp	Lower glume: shape of beak (spikelet in mid-third of ear)
AwnCol	Awns: colour
SpkDns	Spike: density
GluSLen	Lower glume: shoulder width (spikelet in mid-third of ear)
GluSShp	Lower glume: shape of shoulder (spikelet in mid-third of ear)
GluBLen	Lower glume: length of beak (spikelet in mid-third of ear)
GluPub	Lower glume: pubescence of external surface (spikelet in mid-third of ear)
SpkLen	Spike length
SpktSPK	Spikelets number/spike
KerSPK	Number of kernels/spike
TKW	1000 kernels weight
KerAre	Kernel area
KerLen	Kernel length
KerWid	Kernel width
KerTck	Kernel thickness
BP	Blackstain Blackpoints
YBer	Yellow berry
YB_IN	Yellow berry Inpact
GPC	Grain Protein content
SDS	Sedimentetion SDS test
TCC	Total Carotenoid Content
HD	Heading date (from 1st April)
AwnLen	Awn length
PH	Plant height
KerRou	Kernel roundness
KerWgtSPK	Weight of kernels/spike

## Sheet: Table_S2
Table S2. BLUPs values for the 34 traits under study
Taxa	FGSGls	FGBGls	GluShp	KerPhe	SpkCol	SpkShp	KerBrLen	KerShp	GluBShp	AwnCol	SpkDns	GluSLen	GluSShp	GluBLen	GluPub	SpkLen	SpktSPK	KerSPK	TKW	KerAre	KerLen	KerWid	KerTck	BP	YBer	YB_IN	GPC	SDS	TCC	HD	AwnLen	PH	KerRou	KerWgtSPK
	Flag leaf: glaucosity of sheath	Flag leaf: glaucosity of blade (lower side)	Lower glume: shape (spikelet in mid-third of ear)	Kernel: coloration with phenol	Spike: colour (at maturity)	Spike: shape	Kernel: length of brush hair in dorsal view	Kernel: shape	Lower glume: shape of beak (spikelet in mid-third of ear)	Awns: colour	Spike: density	Lower glume: shoulder width (spikelet in mid-third of ear)	Lower glume: shape of shoulder (spikelet in mid-third of ear)	Lower glume: length of beak (spikelet in mid-third of ear)	Lower glume: pubescence of external surface (spikelet in mid-third of ear)	Spike length	Spikelets number/spike	Number of kernels/spike	1000 kernels weight	Kernel area	Kernel length	Kernel width	Kernel thickness	Blackstain Blackpoints	Yellow berry	Yellow berry Inpact	Grain Protein content	Sedimentetion SDS test	Total Carotenoid Content	Heading date (from 1st April)	Awn length	Plant height	Kernel roundness	Weight of kernels/spike
AchilleAGMC	0.0329961	0.0550218	0.178418	0.0320653	-0.0417575	-0.0813117	-0.598912	-1.09019	-0.713256	-0.533107	0.502923	0.647327	1.28455	0.307921	1.58272	-1.15784	-0.19362	0.176701	-0.995744	-0.370034	-0.253002	-0.0490618	0.0097938	-0.00432334	0.126686	0.681716	-0.0155954	0.216742	-0.959834	-3.091	-1.96327	-27.7234	0.000245739	0.178164
AMBRALAGMC	0.0329961	0.0550218	-0.578321	-0.214437	-0.0417575	0.181882	0.092726	0.0170527	-0.0670722	-1.37376	-0.66221	-0.516492	0.506792	1.96042	-1.40834	1.00964	-0.249263	-0.159595	-1.27682	-0.60021	-0.192752	-0.00296908	0.0242563	0.0168944	0.0363535	0.290701	-0.0119288	0.354219	1.28645	0.768504	1.73129	-28.6596	0.00119157	-0.000411935
ANCOMARZIOAGMC	0.0329961	0.0550218	0.178418	-0.214437	-0.0417575	-0.0813117	-1.29055	1.12429	-0.713256	-0.953432	-0.0796437	0.0654174	1.28455	1.96042	-1.40834	-0.711592	-0.367505	-0.0421452	-0.0341809	-0.531561	-0.227181	0.0147589	0.0353158	0.0221989	-0.201523	-1.16746	-0.0106237	0.191861	-0.304716	-0.961483	-2.65465	-19.8452	-0.00249716	-0.0464132
ANTASAGMC	-0.508141	-0.310799	0.178418	-0.214437	-0.0417575	-0.0813117	1.476	-0.536566	0.579111	-0.953432	0.502923	0.647327	-1.82648	-1.34458	1.58272	-1.99508	-1.93247	-0.127487	-1.12888	0.0337827	-0.209966	0.0360325	-0.0582648	-0.00564945	-0.291856	-1.65216	-0.0188817	-0.0638877	0.611653	-5.22452	-1.43033	-26.7123	-0.00280793	-0.181369
APPULOAGOCs	-0.237572	-0.310799	-0.578321	0.0320653	-0.0417575	0.181882	1.476	-0.536566	1.22529	1.14819	-0.0796437	-1.0984	-1.04872	-2.99709	-1.40834	-1.96533	-1.46646	-0.122417	-0.803432	-0.127744	-0.156171	0.0165317	0.0212787	-0.00564945	0.153786	0.926101	-0.00552864	0.00972444	-1.0517	-7.62173	-0.0907844	-20.6504	0.000894305	-0.162321
ARIOSTOAGMC	0.0329961	0.0550218	0.178418	0.0320653	0.16369	-0.0813117	-0.598912	0.0170527	-0.0670722	-0.533107	0.502923	-1.0984	0.506792	0.307921	1.58272	-1.80383	-1.23693	-0.0362305	0.510212	-0.42253	-0.283127	0.0413509	0.0404202	0.105744	-0.174423	-1.07242	-0.00252612	0.374582	1.1562	-2.29193	-1.02343	-22.5228	0.00200227	-0.0623184
ATHENAAGMC	0.0329961	0.0550218	-0.578321	0.0320653	-0.0417575	0.181882	-1.29055	-1.09019	-0.0670722	-0.112782	0.502923	0.0654174	-0.270966	1.13417	-1.40834	-0.711592	0.213271	-0.0877734	-2.46916	-1.69455	-0.504763	-0.0987001	-0.0769809	-0.00432334	0.244119	-0.227938	-0.0117383	0.140222	1.24645	2.50249	-1.13505	-21.5351	-0.00284846	0.151973
AureoAGMC	0.0329961	0.0550218	0.178418	0.0320653	-0.0417575	-0.344505	0.784364	0.570672	-1.35944	-0.953432	0.502923	-1.0984	1.28455	-0.518331	-1.40834	-0.159097	-0.249263	-0.199309	0.850457	0.0458972	0.183812	-0.0951545	0.00426404	-0.0189106	0.0137703	-1.14981	0.0384262	0.520659	1.09676	-4.15776	-0.699341	-24.9663	0.0105282	-0.121082
AVISPAAGMC	0.0329961	0.0550218	-0.199951	-0.214437	-0.0417575	0.181882	-0.598912	-0.536566	-0.713256	-0.112782	-0.0796437	0.0654174	0.506792	-1.34458	-1.40834	-0.847591	-1.46646	-0.169735	-1.56085	-1.08883	-0.478941	-0.020697	0.0272338	0.0460689	-0.11119	-0.593157	0.00614139	0.157269	0.311417	-6.68682	-2.04969	-26.6327	0.00219144	-0.0337462
AZIZIAH301VOCs	-0.237572	-0.310799	0.178418	0.0320653	-0.0417575	-0.0813117	0.784364	0.0170527	-0.713256	1.14819	-0.66221	0.0654174	-1.04872	-2.17083	-1.40834	-1.10259	0.387155	-0.116502	-1.13776	-0.794042	-0.40578	0.0307141	-0.0365711	-0.000345005	-0.0193518	0.178012	-0.032886	-0.0720491	0.13238	-3.22685	-2.0965	-16.7511	-0.00148377	-0.0210792
AZIZIAHAGOCs	-0.237572	-0.127888	0.178418	-0.214437	-0.0417575	-0.344505	-0.598912	-0.536566	-0.0670722	1.14819	1.08549	-1.0984	1.28455	-0.518331	-1.40834	-0.745592	0.213271	0.0305218	-1.4928	-0.200431	-0.229333	0.0253957	-0.0510336	0.0155683	-0.103663	-0.63253	-0.00390571	0.173758	0.0665167	-4.5573	0.110868	-26.1131	-0.00276739	0.0281603
AziziahUPOCs	-0.237572	-0.127888	0.178418	-0.214437	-0.0417575	-0.0813117	0.784364	0.0170527	-0.0670722	0.307543	-0.0796437	0.0654174	-0.270966	-1.34458	-1.40834	-1.00059	-0.656154	-0.0784788	-1.48392	0.134737	-0.0614924	0.0413509	0.0229802	-0.0189106	0.161314	2.10594	0.00109152	0.182094	0.111494	-4.82499	-0.728149	-27.3349	0.000448416	-0.017841
AZIZIAHVOCs	-0.237572	0.0550218	0.178418	0.0320653	0.16369	-0.0813117	0.784364	0.570672	0.579111	-0.533107	-1.24478	0.0654174	1.28455	-2.17083	-1.40834	0.775894	-0.134499	0.0474211	0.806078	0.510287	0.308617	-0.038425	-0.0612424	-0.0175845	0.197447	0.0707546	0.00821404	0.109818	-0.279715	1.43573	1.72768	8.00693	-0.00383482	0.0440654
B52VOCs	0.0329961	-0.127888	0.178418	0.0320653	-0.0417575	-0.344505	-0.598912	-0.536566	1.87148	-0.112782	0.502923	0.647327	0.506792	-1.34458	1.58272	-1.40009	0.56104	-0.0776338	0.377072	-0.349843	-0.311101	0.0821252	0.0370173	-0.00564945	0.0709811	-0.72078	-0.0173269	-0.0674496	-0.299349	-0.0305661	-2.59343	-5.67106	0.00163745	0.0265412
BELFUGGITOAGOCs	0.0329961	0.0550218	-0.199951	0.0320653	-0.247205	0.181882	1.476	0.0170527	-0.713256	-0.953432	-0.0796437	-0.516492	-0.270966	-0.518331	-1.40834	-0.554344	1.48959	-0.122417	-6.1231	-1.60168	-0.0679478	-0.213932	-0.0161535	0.01159	-0.334011	-1.86532	-0.00467046	0.288511	1.08182	9.42643	-1.94166	-12.5381	0.00411011	0.0900667
Belsincap8VOCs	0.0329961	-0.127888	-0.199951	0.0320653	0.16369	-0.0813117	-0.598912	-0.536566	1.87148	-0.533107	-0.66221	-0.516492	-1.04872	-2.17083	-1.40834	-0.486344	-0.367505	-0.117347	-1.51351	-0.261004	-0.203511	0.0502148	-0.146741	0.0182206	-0.0825848	-0.496761	0.0250968	0.123747	-0.763836	-7.75358	-2.12531	-18.675	-0.00661826	-0.0511752
BiancucciaVL	0.0329961	0.0550218	-0.199951	-0.214437	-0.247205	0.181882	-1.29055	-0.536566	1.22529	-0.533107	-0.0796437	0.647327	-1.04872	1.13417	4.57377	0.542146	0.213271	0.115018	1.21437	0.203386	-0.0894658	0.112263	0.0450992	-0.0215628	-0.133774	-0.885061	-0.00912108	-0.261855	-0.337056	3.4334	2.84397	12.5335	0.000934841	0.0614945
BufalaneralungaDVL	0.0329961	0.0550218	0.178418	0.278567	-0.0417575	0.181882	1.476	-1.09019	-0.713256	1.14819	-1.24478	0.647327	-1.82648	0.307921	-1.40834	2.82863	2.41465	0.235004	0.717318	-0.0187135	-0.38211	0.161901	0.0404202	-0.0215628	-0.302395	-1.76756	0.0128523	-0.0424171	-2.08452	8.35967	-0.42207	40.6197	0.000718652	0.204355
CannizzaraVL	0.0329961	0.0550218	-0.199951	0.0320653	0.16369	0.181882	-1.29055	0.570672	-0.713256	0.727869	-1.24478	0.0654174	0.506792	0.307921	-1.40834	1.21364	-0.830039	-0.210293	0.726194	0.0620499	0.00951689	0.000576519	0.0399948	-0.0189106	-0.228623	-1.3331	0.0254366	0.144032	-0.475774	0.105276	1.81051	14.2468	0.00109698	-0.171845
CanuBasciaVL	0.0329961	0.0550218	-0.578321	-0.214437	-0.0417575	0.181882	1.476	0.570672	-0.0670722	-0.953432	-0.66221	-1.0984	-1.04872	-0.518331	-1.40834	2.92212	0.501919	0.0719251	3.97184	0.954485	0.196723	0.0874436	0.0314875	-0.00432334	-0.041935	-0.327049	-0.0011324	-0.00874662	-0.180689	6.89737	1.7673	23.1407	5.65738e-05	0.00911213
CAPEITI8AGOCs	0.0329961	-0.127888	0.178418	-0.214437	-0.0417575	-0.0813117	-0.598912	-0.536566	0.579111	-1.37376	1.08549	-0.516492	-1.82648	-2.17083	-1.40834	-2.21183	-1.17781	-0.109742	-1.55789	-0.66482	-0.261609	-0.00296908	0.0263831	-0.0268672	-0.263251	-1.54083	0.0248828	0.296309	0.534266	-6.68682	-2.02448	-11.1853	0.00143478	-0.0782235
CAPPELLIAGOCs	0.0329961	0.0550218	-0.199951	0.278567	-0.0417575	-0.0813117	-0.598912	0.570672	-1.35944	1.14819	0.502923	-0.516492	1.28455	1.96042	-1.40834	1.31989	1.19746	0.229089	4.68488	1.35426	0.330135	0.083898	0.042547	-0.00432334	-0.0690349	-0.532061	0.0198417	-0.140978	-0.746232	2.2348	0.849058	19.4474	0.000313298	0.182164
CAPPELLIMPOCs	0.0329961	0.0550218	-0.199951	0.278567	-0.0417575	-0.344505	0.092726	0.570672	-0.713256	1.14819	0.502923	-0.516492	0.506792	0.307921	-1.40834	0.767394	0.967931	0.318655	5.90976	1.50771	0.27634	0.1424	0.0404202	-0.01228	-0.261745	-1.67795	0.0175585	-0.052644	-1.08117	2.2348	2.06977	23.7165	4.3062e-05	0.155116
CappelliVOCs	0.0329961	0.0550218	-0.199951	-0.214437	-0.0417575	0.181882	0.092726	0.570672	-0.713256	1.14819	0.502923	-0.516492	0.506792	-0.518331	1.58272	-0.0825978	1.71911	0.237538	4.68192	1.25331	0.439876	0.0643972	-0.0548619	-0.00830167	0.194436	1.3755	0.0157471	0.0667608	-0.697809	1.83526	2.14539	16.7464	-0.00398345	0.102734
CarlantinoVL	0.0329961	0.0550218	-0.578321	-0.214437	-0.247205	-0.0813117	1.476	1.12429	-0.713256	-1.37376	-1.24478	-0.516492	1.28455	0.307921	-1.40834	2.56088	-0.308384	0.202895	5.14347	2.6909	0.848718	0.145946	0.0718973	0.0155683	0.275736	2.38562	-0.0380352	-0.240277	-1.01578	-0.693794	0.748232	17.8886	0.000597046	0.112258
CarloYucciVOCs	0.0329961	0.0550218	0.178418	-0.214437	0.16369	-0.0813117	1.476	1.12429	-0.0670722	-0.112782	-1.24478	0.647327	0.506792	0.307921	-1.40834	1.22214	0.0985065	0.0288319	3.49254	2.46476	1.0725	0.06617	0.0353158	0.0301556	-0.297878	-1.76077	-0.00457321	-0.089397	-2.0149	-0.430101	-1.21427	14.3263	-0.00465904	-0.0686995
Casale92VOCs	0.0329961	-0.127888	0.178418	0.0320653	-0.0417575	0.181882	0.784364	-0.536566	-0.713256	-0.533107	1.08549	0.0654174	-1.82648	0.307921	-1.40834	-1.37884	1.37134	-0.113967	-0.229452	-0.188317	-0.117439	0.00234932	0.0268085	-0.00962779	-0.26024	-1.46887	-0.00440413	0.26361	0.591181	1.56757	-0.584112	-6.24214	0.00111049	-0.017841
CasteldelmonteOCOCs	0.0329961	0.0550218	0.178418	-0.214437	-0.247205	-0.0813117	-0.598912	0.570672	0.579111	-0.953432	0.502923	-0.516492	0.506792	-0.518331	-1.40834	-1.00909	0.0393856	-0.107208	-2.77981	-1.15748	-0.379958	-0.0277882	-0.0535858	-0.00830167	0.132709	0.661351	-0.0312708	0.0108601	0.158717	-4.02592	-2.89951	-13.8395	-0.00225394	-0.124225
CastelloVMC	-0.508141	-0.127888	-0.578321	0.0320653	-0.0417575	-0.0813117	-0.598912	-0.536566	0.579111	0.307543	1.08549	-1.0984	0.506792	1.96042	1.58272	-0.703092	-0.134499	-0.0801687	-3.69108	-0.781927	-0.32186	-0.00651467	0.0238309	0.0221989	-0.0389239	-0.098957	-0.0150297	0.190484	1.03075	-0.162413	-0.0367705	-16.6481	0.00121859	0.0202553
CICCIOAGMC	0.0329961	0.0550218	0.178418	0.0320653	-0.247205	-0.0813117	-1.29055	-0.536566	-0.713256	-1.37376	0.502923	-0.516492	0.506792	-1.34458	-1.40834	-1.20884	-2.162	-0.0294708	0.761698	0.0660881	0.0654636	-0.00828747	0.0285099	-0.00432334	0.0408701	0.273051	-0.0135303	0.0421618	0.234539	-6.82266	-0.973012	-34.2769	0.000597046	-0.0511752
Ciclope66VOCs	0.0329961	0.0550218	0.178418	0.0320653	-0.0417575	0.181882	0.092726	0.570672	-0.713256	1.14819	0.502923	-0.516492	0.506792	1.13417	4.57377	-1.11534	-0.0197352	0.19867	2.2647	0.861607	0.418358	-0.0348794	-0.0527351	-0.00962779	0.0152758	-0.00663393	0.00349029	-0.0531806	-1.38535	0.237122	1.81051	8.52653	-0.00147026	0.0488275
CICLOPEAGMC	0.0329961	0.0550218	0.178418	0.278567	-0.0417575	-0.344505	0.784364	0.570672	-0.0670722	1.14819	0.502923	-0.516492	0.506792	1.13417	-1.40834	-1.58283	-1.29257	0.104034	0.607848	0.0620499	-0.123895	0.0395781	-0.0646453	0.023525	-0.221095	-1.23806	0.0535162	0.291921	-0.260507	-8.15311	0.0208444	-28.7673	-0.00326733	-0.014698
DaunoIII4879SV(40)OCs	0.0329961	-0.127888	0.178418	0.278567	0.16369	0.181882	-0.598912	0.570672	0.579111	0.307543	-1.24478	0.0654174	-1.04872	0.307921	-1.40834	4.20986	1.71911	0.161491	3.63455	1.01506	0.332286	0.092762	0.029786	-0.0162583	0.497051	3.09977	-0.00712966	-0.0327016	0.873449	2.63433	0.244102	34.0663	-0.000294733	0.121782
DaunoIIICNRSV(40)OCs	0.0329961	0.0550218	0.178418	0.0320653	0.16369	0.181882	1.476	0.570672	-0.713256	-0.112782	-1.24478	0.0654174	0.506792	-0.518331	-1.40834	2.24213	2.93631	0.45047	6.27959	2.22247	0.646449	0.19913	0.0791285	-0.0202367	0.30133	1.62531	0.00931568	-0.0290344	-0.56527	6.23015	0.550181	25.4297	0.00154287	0.307501
DaunoIIICREA(40)OCs	0.0329961	0.0550218	0.178418	0.0320653	0.16369	0.181882	1.476	-1.09019	-0.0670722	0.307543	-0.66221	1.22924	-0.270966	-0.518331	-1.40834	3.92087	2.56072	0.173321	4.43339	0.578935	0.173053	0.0342597	0.0148982	-0.000345005	0.566307	3.29663	0.0186075	-0.0464562	-0.720746	1.16804	-0.0511742	37.0294	-0.000456875	0.0884476
DaunoIIIUPOCs	0.0329961	0.0550218	0.178418	0.278567	0.16369	0.181882	0.784364	1.12429	-0.0670722	-0.112782	-0.0796437	0.647327	-1.04872	-0.518331	-1.40834	2.41213	1.43046	0.20036	6.11687	1.26542	0.422662	0.0768068	0.0591363	-0.0175845	0.816228	4.62717	-0.0206953	-0.367759	-0.889482	1.30388	-0.0547751	35.0025	0.00128615	0.123401
DaunoIIIVOCs	0.0329961	0.0550218	0.178418	0.0320653	0.16369	0.181882	0.784364	0.570672	0.579111	-0.112782	-0.0796437	-1.0984	-0.270966	-0.518331	-1.40834	1.58339	1.71911	0.144592	2.10789	0.780844	0.38393	0.0129861	0.0374426	-0.0215628	0.975816	5.96314	-0.0216917	-0.328985	-0.668386	3.56525	1.0183	28.9171	0.000137645	0.0900667
DaunoUPOCs	0.0329961	0.0550218	-0.578321	-0.214437	0.16369	0.181882	0.092726	-0.536566	0.579111	-0.533107	0.502923	0.0654174	-1.82648	-1.34458	-1.40834	0.967143	1.69129	0.169096	4.8624	0.627393	0.1085	0.101626	0.0489275	-0.00830167	-0.115707	-0.771015	-0.00416689	-0.335775	-1.13851	3.30156	0.957086	28.9686	0.00102942	0.102734
DaunoVOCs	0.0329961	-0.127888	-0.199951	0.278567	0.16369	0.181882	-0.598912	1.12429	0.579111	0.307543	0.502923	-0.516492	-1.04872	0.307921	-1.40834	0.669645	1.19746	0.266267	4.06948	0.821226	0.117107	0.126445	0.0531812	-0.0202367	-0.19249	-1.16475	0.0167704	-0.306777	-0.797435	4.8997	2.74675	34.3752	0.00119157	0.169402
DecimomannaVL	0.0329961	0.0550218	0.178418	-0.214437	-0.0417575	-0.344505	-0.598912	0.570672	1.22529	0.727869	-0.0796437	-0.516492	0.506792	-1.34458	-1.40834	0.1384	0.620161	0.337244	2.4215	0.486058	0.160143	0.0236229	0.0255324	-0.0215628	-0.263251	-1.48516	0.0143247	0.102926	-0.946662	4.8997	1.14433	16.2783	0.000191692	0.0964478
DUILIOAGMC	0.0329961	0.0550218	0.178418	0.0320653	-0.0417575	-0.344505	-1.29055	0.0170527	-0.0670722	-0.112782	-0.0796437	0.0654174	0.506792	-1.34458	4.57377	-1.46384	-2.62801	-0.114812	-2.17329	-0.301385	0.102044	-0.065017	-0.08166	0.00893778	-0.129257	-0.656969	-0.0210842	-0.0587037	-0.632619	-7.08635	-1.56717	-28.7673	-0.00467256	-0.14013
DuroDeNaplesOCL	0.0329961	0.0550218	0.178418	0.0320653	-0.0417575	0.181882	-0.598912	1.12429	-0.713256	1.14819	1.08549	0.647327	0.506792	-1.34458	-1.40834	-0.715842	0.0985065	0.460609	6.53108	1.94384	0.418358	0.158355	-0.0327428	-0.0175845	0.35553	2.05299	0.018629	0.0332523	-1.00332	0.237122	0.125271	17.9916	-0.00324031	0.163116
DuroSG3VL	0.0329961	0.0550218	0.178418	0.0320653	0.16369	0.181882	-1.29055	-0.536566	-0.0670722	-0.112782	-0.66221	-0.516492	-0.270966	0.307921	-1.40834	2.31438	2.47377	-0.194239	-2.71472	-1.04441	-0.379958	-0.0579258	0.0178758	-0.0136061	0.238097	1.86698	-0.0297426	-0.129129	0.781501	8.22782	1.37119	13.0016	0.0012321	-0.0813665
EMILIOLEPIDOAGMC	0.0329961	0.0550218	0.178418	0.278567	0.16369	0.181882	-1.29055	-0.536566	-1.35944	0.307543	0.502923	0.0654174	-1.04872	1.96042	4.57377	-0.826341	-1.35169	-0.0505949	-1.16735	-0.0146753	-0.00769748	0.000576519	0.0191519	0.0314817	-0.288845	-1.70782	0.0197965	0.50001	1.89549	-5.7559	-0.278033	-29.7035	0.000434904	0.00749304
EttoreAGMC	0.0329961	0.0550218	0.178418	0.0320653	-0.247205	0.181882	-1.29055	0.0170527	2.51766	0.307543	-0.66221	1.22924	1.28455	1.13417	-1.40834	-1.88033	-1.41081	-0.111432	-0.318212	-0.64463	-0.141109	-0.0632442	-0.060817	0.0898306	-0.0705405	-0.694984	0.0277946	0.0826854	0.20114	-6.42313	-0.735351	-21.7457	-0.00292953	-0.15594
FarroCortoVL	0.0329961	0.0550218	-0.578321	-0.214437	0.16369	0.181882	0.784364	0.0170527	-0.713256	1.14819	1.08549	-0.516492	-1.82648	-2.17083	-1.40834	-0.456594	0.794046	-0.0151063	-3.14373	-1.34727	-0.392869	-0.114655	0.0102192	0.000981107	-0.0494628	-0.176346	0.00578659	-0.210934	-2.06829	2.36664	1.56924	6.86476	0.00142127	0.113877
FarrolungoOCL	0.0329961	0.0550218	0.178418	0.0320653	-0.0417575	0.181882	0.784364	0.0170527	-0.713256	-0.112782	-0.0796437	0.0654174	-0.270966	1.13417	4.57377	0.231899	-0.423148	0.101499	6.66422	2.90896	0.788467	0.211539	-0.0127506	0.0633084	-0.123235	-0.783234	-0.0117505	-0.255568	-0.541018	2.63433	2.72874	5.61492	-0.00348352	-0.0749854
FIOREAGMC	0.0329961	0.0550218	0.178418	-0.214437	-0.0417575	0.181882	0.784364	-0.536566	0.579111	-0.953432	-0.0796437	0.647327	0.506792	1.13417	-1.40834	-0.724342	-2.45412	-0.130867	-2.55792	-0.866729	-0.0700996	-0.102246	-0.0744287	-0.024215	0.111631	1.06459	-0.0239508	0.0423226	-0.650363	-5.22452	-1.60317	-18.9886	-0.00348352	0.0170171
FORTOREAGMC	0.0329961	0.0550218	0.178418	0.0320653	-0.0417575	-0.0813117	1.476	0.0170527	-0.0670722	-0.953432	0.502923	0.0654174	-1.04872	1.13417	-1.40834	-0.766842	-0.944803	-0.151146	-0.427682	-0.0994768	-0.119591	0.0253957	-0.159502	0.00363333	-0.123235	-0.6977	0.00554384	0.153995	-0.588557	-8.55265	0.424149	-29.8299	-0.00761813	-0.189274
GariglianoSV(40)OCs	0.0329961	-0.127888	0.178418	0.0320653	-0.247205	-0.0813117	0.092726	0.0170527	-0.0670722	0.307543	1.08549	0.0654174	-1.04872	-2.17083	-1.40834	-1.93133	-2.162	-0.00834661	5.41567	1.59655	0.239759	0.197357	0.0429724	-0.0228889	0.209492	1.22479	-0.0195877	-0.181358	0.332738	-2.16009	-0.249225	11.1807	-0.000754134	-0.205179
GariglianoUPOCs	0.0329961	-0.127888	0.178418	-0.214437	0.16369	-0.0813117	0.092726	-0.536566	-1.35944	1.14819	-0.0796437	0.0654174	0.506792	-0.518331	4.57377	-0.626593	0.15415	0.158112	5.88017	1.38657	0.173053	0.156583	0.042547	0.000981107	-0.187973	-1.10501	-0.00433666	-0.137802	0.264989	-3.62638	-0.882989	8.57802	0.000583534	-0.0845094
GiustalisaVL	0.0329961	0.0550218	0.178418	0.278567	-0.0417575	0.181882	-0.598912	-0.536566	0.579111	1.14819	-0.66221	0.0654174	-0.270966	-0.518331	4.57377	0.423148	-0.482269	-0.102138	2.44221	0.829302	0.239759	0.0643972	0.0391441	-0.00830167	-0.106674	-0.510338	0.0147111	0.024786	1.10816	4.10063	1.69168	29.5397	0.000542999	-0.167083
GMiragliaVOCs	0.0329961	0.0550218	0.178418	-0.214437	0.16369	-0.344505	0.784364	0.0170527	-0.0670722	0.307543	-0.0796437	1.22924	-1.82648	-0.518331	-1.40834	0.12565	0.967931	-0.214518	-6.67045	-1.54918	-0.491852	-0.14302	-0.00254182	-0.024215	-0.389717	-2.1355	-0.0195549	-0.115399	0.439756	7.02922	-3.87176	9.49082	0.0230537	-0.022603
GRAZIAAGMC	-0.237572	-0.127888	0.178418	0.0320653	0.16369	0.181882	0.092726	-1.09019	-0.713256	1.14819	-0.66221	0.647327	0.506792	2.78668	-1.40834	-0.669092	1.37134	0.0719251	-1.33599	-0.745584	-0.186297	-0.0880633	0.000861108	0.0500472	0.0529145	0.192947	-0.000511607	-0.0045721	0.190958	0.368969	-1.83724	-23.6696	0.000124133	0.0900667
GRIFONI235AGOCs	0.0329961	0.0550218	-0.199951	-0.214437	-0.0417575	-0.0813117	-0.598912	0.0170527	0.579111	-0.953432	-0.66221	-0.516492	0.506792	1.96042	-1.40834	2.59488	0.0393856	0.238383	3.18188	1.73789	0.575439	0.0980804	0.0485021	0.000981107	-0.0464517	-0.270026	-0.0163427	-0.232964	0.280269	2.76618	1.08312	16.4328	8.35974e-05	0.123401
Grifoni235SV(40)OCs	0.0329961	0.0550218	0.178418	0.0320653	0.16369	0.181882	0.784364	-0.536566	-0.713256	1.14819	1.08549	0.647327	0.506792	0.307921	1.58272	-1.20884	-0.423148	-0.0429902	2.52506	0.692004	-0.00124209	0.129991	0.0285099	0.000981107	-0.212062	-1.28558	0.00528173	0.0843397	0.418473	-4.28961	-1.13505	-9.98697	0.00017818	-0.027365
Grifoni235UPOCs	0.0329961	0.0550218	0.178418	-0.214437	0.16369	-0.0813117	-0.598912	-0.536566	-0.713256	1.14819	0.502923	0.0654174	-1.04872	0.307921	1.58272	-1.39159	0.675804	0.0474211	3.07833	0.344722	-0.173386	0.11049	0.0497782	-0.00299723	-0.225612	-1.3073	0.0295922	-0.0498241	0.489627	-6.82266	-0.558905	-6.76642	0.00170501	0.0360652
Grifoni235VOCs	0.0329961	0.0550218	-0.199951	-0.214437	-0.0417575	0.181882	0.784364	1.12429	0.579111	-0.112782	-1.24478	-0.516492	1.28455	1.13417	-1.40834	2.92212	1.02357	0.146282	-0.732424	-0.248889	-0.0421262	-0.00474187	-0.0659214	-0.01228	0.101092	0.536443	0.00287847	-0.071713	-0.167558	5.03154	1.69528	6.55113	-0.00325382	0.0393034
GrifoniVOCs	0.0329961	0.0550218	0.178418	-0.214437	-0.0417575	0.181882	1.476	0.0170527	2.51766	0.307543	1.08549	0.0654174	-0.270966	-1.34458	1.58272	-1.59558	-0.944803	-0.285495	-1.45729	-0.672897	-0.233636	0.00766771	0.0140475	-0.0136061	-0.332506	-1.88432	-0.00863179	-0.0254271	0.227078	-6.02359	-1.93446	-16.18	0.000813235	-0.240133
HYMERAAGOCs	0.0329961	0.0550218	0.178418	0.0320653	-0.0417575	-0.0813117	-0.598912	-0.536566	-1.35944	-0.533107	1.08549	-0.516492	-1.82648	-2.99709	-1.40834	-1.80808	-1.29257	-0.220433	-2.71177	-1.06864	-0.646781	0.0502148	0.0310621	-0.0109539	-0.184962	-1.11451	0.0396377	0.313596	0.655712	-8.02127	-0.720947	-4.73485	0.00242114	-0.197274
JeanhRhetifhaDVDVNL	0.0329961	0.0550218	0.178418	0.0320653	0.16369	0.181882	-1.29055	-1.09019	0.579111	1.14819	-0.0796437	-0.516492	-0.270966	1.96042	1.58272	-0.853966	0.967931	0.0448862	2.34458	0.490096	0.0762226	0.0803524	0.0438231	0.00628555	0.186908	0.873151	-0.00252067	-0.257051	-1.26066	2.8341	-0.432873	22.3122	0.000988888	0.0138742
JenahKottifaL	0.0329961	0.0550218	-0.199951	0.0320653	0.16369	0.181882	0.784364	1.12429	0.579111	1.14819	-0.0796437	0.647327	-1.04872	-2.17083	1.58272	0.214899	1.48959	0.137832	-0.155486	0.0741644	-0.0528852	0.0307141	0.0336143	-0.0136061	-0.0750571	-0.317546	0.00383388	-0.176894	-0.6708	2.76618	-1.88765	14.1438	0.00131317	0.11702
KamutCreaL	0.0329961	0.0550218	0.178418	0.0320653	0.16369	-0.344505	1.476	1.12429	0.579111	-0.533107	-0.0796437	-1.0984	1.28455	1.13417	4.57377	0.826894	-0.482269	0.0786849	3.12271	4.85939	2.18283	0.0448965	-0.167584	0.0805478	-0.204534	-1.40234	0.0281193	0.0789924	0.890168	3.56525	2.64952	15.08	-0.0119014	-0.107558
KamutMolDVL	0.0329961	0.0550218	0.178418	0.278567	0.16369	-0.0813117	1.476	0.570672	-1.35944	1.14819	-0.66221	-0.516492	1.28455	1.13417	1.58272	0.15965	-0.944803	0.126848	0.55755	3.53487	1.845	-0.0242426	-0.131853	0.0314817	-0.0344073	-0.447884	0.0139528	-0.0571881	0.680743	3.03387	4.19792	17.9916	-0.0140633	-0.170226
KIPEROUNDAAGOCs	0.0329961	0.0550218	0.178418	-0.214437	-0.247205	-0.0813117	-0.598912	-1.09019	0.579111	1.14819	1.08549	-1.0984	0.506792	-1.34458	1.58272	-1.71883	-0.367505	0.0372815	-0.782721	-0.652706	-0.280976	-0.0100603	0.0259577	-0.000345005	-0.236151	-1.27065	-0.0322926	-0.550664	-1.31828	-4.68914	1.13713	-8.06307	0.00162394	0.0360652
L2284AGMC	0.0329961	0.0550218	0.178418	0.0320653	-0.0417575	0.181882	-1.29055	0.570672	0.579111	-0.533107	0.502923	0.0654174	-1.82648	-2.17083	4.57377	-1.63808	-0.482269	-0.0311607	1.67888	-0.341767	-0.160475	0.0253957	-0.0603917	-0.00299723	0.0830255	0.790332	-0.0272615	0.0356268	1.48484	-3.89007	-1.04143	-17.3222	-0.00336191	-0.00831691
L2300NATALAGMC	0.0329961	-0.127888	-0.578321	-0.214437	-0.0417575	0.181882	0.784364	-1.09019	0.579111	0.307543	0.502923	0.0654174	0.506792	1.13417	4.57377	-0.571343	0.446276	-0.0294708	-0.14661	-0.584057	-0.21427	-0.0313338	0.017025	0.00893778	0.0438812	0.429185	-0.0279963	0.0591855	1.08448	-4.28961	-1.7004	-23.8756	0.000786211	0.0233982
LAMBROAGOCs	0.0329961	0.0550218	0.178418	0.0320653	-0.0417575	0.181882	1.476	0.570672	0.579111	-0.533107	0.502923	0.647327	-0.270966	1.13417	1.58272	-0.108098	2.88066	-0.192549	-5.68522	-1.07671	-0.128198	-0.183794	-0.0276384	-0.00299723	-0.377672	-1.94135	0.000474074	0.0252989	0.58136	9.15874	-2.83469	-5.04848	-0.00106491	-0.0432702
LANGDONAGOCs	0.0329961	0.0550218	-0.578321	0.0320653	0.16369	-0.0813117	-0.598912	0.570672	1.22529	-0.953432	-1.24478	-0.516492	0.506792	-2.17083	-1.40834	1.41339	1.25658	-0.0666492	-1.73541	-0.672897	-0.00124209	-0.0809722	-0.155248	-0.00564945	-0.126246	-0.484542	-0.0241842	-0.0229998	0.255464	1.70342	-0.234822	17.6826	-0.00760462	-0.00831691
LATINURAGMC	0.0329961	0.0550218	0.178418	0.0320653	-0.0417575	0.181882	0.784364	-0.536566	0.579111	1.14819	0.502923	1.22924	0.506792	1.96042	-1.40834	-1.61683	-1.69946	-0.331124	-1.85671	-0.483103	-0.132502	-0.0224698	-0.00466866	-0.00432334	-0.239162	-1.24485	0.00943047	0.470525	1.36306	-6.28728	-1.18907	-30.7942	-0.000213662	-0.319468
LESINAAGMC	0.0329961	0.0550218	0.178418	0.0320653	-0.0417575	-0.344505	-1.29055	-1.09019	-0.0670722	-0.112782	-0.0796437	-0.516492	0.895671	-0.518331	4.57377	-1.41284	-2.395	-0.048905	2.79134	1.19678	0.140776	0.160128	-0.0348697	-0.00299723	0.0709811	0.435974	0.0180571	0.0887073	-0.262284	-10.6822	-0.368056	-29.858	-0.00260525	-0.182988
LLOYDAGMC	0.0329961	0.0550218	0.178418	0.278567	-0.0417575	-0.344505	0.784364	0.0170527	-1.35944	-0.953432	-0.66221	-0.516492	1.28455	2.78668	-1.40834	2.06363	0.90881	-0.0581996	-1.56085	0.263958	0.198875	-0.0898361	-0.000414992	-0.0109539	-0.177434	-0.996392	0.00863767	0.276653	2.16656	4.50016	0.939081	-18.2069	-0.000483898	-0.00679306
MAESTRALEAGMC	0.0329961	-0.127888	0.178418	-0.214437	-0.0417575	-0.344505	0.092726	-0.536566	-1.35944	-0.953432	0.502923	0.647327	-1.82648	1.96042	4.57377	-1.57433	-2.45412	0.075305	-3.49877	-1.29074	-0.291735	-0.0845178	-0.00807159	0.0487211	-0.0855959	-0.399007	-0.0214038	0.093438	1.43825	-7.62173	-1.25028	-25.3829	0.00032681	0.19645
MantodiMariaUPL	0.0329961	0.0550218	-0.578321	0.0320653	0.16369	0.181882	0.223443	-0.0145834	-0.0144333	0.371095	-0.11546	0.133663	0.763121	-0.943177	-1.09199	0.223399	0.794046	0.240918	2.08718	0.255882	0.231152	-0.0189243	-0.068899	-0.0109539	0.388652	2.38698	0.00320738	-0.180853	-0.163002	1.16804	-1.09544	21.5258	-0.0039159	0.16464
MARAKASAGMC	0.0329961	0.0550218	0.178418	0.0320653	-0.247205	-0.0813117	-1.29055	0.570672	-0.713256	-0.953432	1.08549	0.0654174	0.506792	1.96042	-1.40834	-1.37884	-1.93247	-0.222968	-1.7502	-0.442721	-0.0830104	-0.0224698	0.00554014	-0.01228	-0.224106	-1.23535	0.0194064	0.386732	0.596499	-6.02359	-2.67985	-21.8487	-0.000308245	-0.127368
MARCOAURELIOAGMC	0.0329961	0.0550218	0.178418	0.278567	-0.0417575	-0.0813117	0.092726	0.0170527	-0.713256	-0.953432	-0.0796437	0.647327	0.506792	2.78668	-1.40834	-1.27259	-0.54139	-0.17734	-5.77398	-0.882882	-0.313253	-0.0419706	0.00681624	-0.00962779	-0.198512	-0.965165	-0.00310304	0.31616	1.69799	-0.0305661	-0.483286	-20.7534	0.000624069	-0.14013
MargheritoVL	0.0329961	0.0550218	0.178418	0.0320653	-0.0417575	0.181882	0.784364	0.570672	-1.35944	1.14819	0.502923	0.647327	-0.270966	0.307921	-1.40834	-0.97509	0.849689	0.134453	2.34754	1.47945	0.487216	0.0963076	0.0421216	0.03546	-0.00128522	0.0110161	0.0109189	-0.0991697	-0.502652	0.504811	-0.162803	12.4258	-9.2056e-05	0.0488275
MartinellaVL	0.0329961	0.0550218	-0.578321	0.0320653	-0.0417575	0.181882	-1.29055	0.570672	0.579111	-0.533107	0.502923	-1.0984	-1.04872	0.307921	4.57377	0.669645	0.849689	0.217259	5.09021	1.27754	0.162294	0.209767	0.0646661	-0.0109539	-0.236151	-1.44715	-0.00348428	-0.307725	0.241365	5.16339	2.1778	22.7241	0.00135371	0.142449
MarzellinaSacconeSVL	0.0329961	0.0550218	-0.578321	0.278567	-0.0417575	0.181882	0.784364	-0.536566	0.579111	-0.953432	-1.24478	0.0654174	1.28455	-0.518331	-1.40834	1.13714	-0.54139	-0.159595	-3.37155	-2.23971	-0.414387	-0.254706	-0.123771	-0.0268672	0.567812	3.08619	0.00527054	-0.256706	-2.72975	8.89505	0.665411	14.0923	-0.0052941	0.0122551
MurruVL	0.0329961	-0.127888	0.178418	0.278567	-0.0417575	-0.344505	1.476	1.12429	1.87148	-0.112782	-1.24478	0.647327	-1.04872	-2.17083	1.58272	1.93613	0.272391	-0.120727	-2.53425	-0.580019	-0.261609	0.0289413	0.0225548	-0.01228	-0.025374	-0.0392186	0.0029136	-0.157637	-1.68163	7.02922	1.70968	22.6211	0.00113752	-0.157559
NEODURAGMC	0.0329961	0.0550218	0.178418	0.0320653	-0.247205	0.181882	1.476	0.0170527	-1.35944	-1.37376	-0.0796437	0.0654174	0.506792	3.61293	1.58272	0.618646	0.56104	-0.022711	-0.480938	-0.281194	0.147232	-0.121746	0.0153236	-0.0189106	-0.0916181	-0.575507	-0.0100033	0.0644728	1.30855	1.03619	-0.594915	-20.861	0.000421392	0.0186362
OperaAGMC	0.0329961	-0.127888	0.178418	0.0320653	-0.0417575	-0.0813117	-1.29055	0.0170527	-0.713256	0.727869	-0.0796437	-0.516492	-0.270966	1.13417	-1.40834	-0.97509	-1.69946	0.0110876	-0.762011	-0.705202	-0.0894658	-0.0898361	0.00341331	-0.0189106	-0.0313962	-0.316188	-0.0288669	-0.0655239	-0.233219	-6.68682	-1.09544	-23.5105	2.5266e-06	-0.014698
OROBELAGMC	0.0329961	0.0550218	0.178418	0.278567	0.16369	-0.344505	0.784364	0.0170527	-0.0670722	-0.533107	-0.66221	-0.516492	0.506792	2.78668	-1.40834	3.82312	2.24077	0.235848	-2.50466	0.00551555	0.12141	-0.0809722	-0.00679549	-0.0189106	-0.3039	-1.74177	-0.00404387	0.382101	2.9481	0.768504	-1.38352	-20.6504	-0.000700087	0.313882
PARSIFALAGMC	0.0329961	0.0550218	0.178418	-0.214437	-0.0417575	-0.0813117	-1.29055	0.0170527	-0.0670722	0.307543	0.502923	0.0654174	-0.270966	-0.518331	-1.40834	-0.222847	-1.87335	-0.204379	-5.10828	-1.00806	-0.141109	-0.128838	0.00681624	0.023525	-0.290351	-1.53675	0.0306303	0.20804	1.09204	-7.88542	0.406144	-21.5351	0.000664605	-0.0908905
PavoneVL	0.0329961	-0.127888	-0.199951	0.0320653	0.16369	0.181882	0.784364	-0.536566	1.22529	0.727869	0.502923	-0.516492	-1.04872	0.307921	-1.40834	0.0406511	0.387155	0.0136225	-2.06974	-0.519446	-0.132502	-0.0455162	0.0174504	-0.01228	-0.297878	-1.51232	0.0178569	0.0604585	0.0223931	7.16106	-2.1037	24.6527	0.000691628	-0.022603
PEDROSOAGMC	0.0329961	0.0550218	0.178418	-0.214437	0.16369	0.181882	0.784364	0.0170527	-0.0670722	-0.533107	-0.66221	1.22924	1.28455	0.307921	4.57377	1.17114	0.675804	0.0119326	-1.6999	-0.00659896	-0.0227601	0.0307141	0.0161743	-0.0149322	-0.306912	-1.63315	-0.00559438	0.226161	2.17977	0.368969	-1.28629	-23.0424	0.000637581	-0.0210792
PIETRAFITTAAGMC	0.0329961	0.0550218	0.178418	0.0320653	0.16369	-0.344505	-1.29055	-1.09019	-0.713256	-0.112782	0.502923	-0.516492	0.506792	1.96042	4.57377	-0.745592	-1.23693	-0.161285	0.785367	1.30581	0.405447	0.117581	0.037868	0.0275033	-0.0976403	-0.707203	0.0147137	0.0256167	-0.112593	-4.95683	1.29557	-25.1769	0.000272763	-0.18775
PLATANIAGMC	-0.237572	-0.310799	0.178418	0.0320653	-0.0417575	-0.0813117	0.092726	0.0170527	-0.0670722	1.14819	-0.0796437	0.647327	-1.82648	-1.34458	-1.40834	-2.44345	-1.64034	-0.314224	-5.22958	-1.87627	-0.608049	-0.137702	-0.0161535	0.00761167	-0.376167	-2.04182	0.0370098	0.398592	0.501024	-5.7559	-2.16132	-28.6081	4.3062e-05	-0.167083
PR22D89AGMC	0.0329961	0.0550218	0.178418	0.0320653	-0.0417575	-0.344505	-1.29055	-0.536566	-0.713256	-0.533107	0.502923	0.0654174	-1.04872	-1.34458	4.57377	-0.91134	-0.0753784	-0.0505949	0.010199	0.506248	-0.033519	0.131764	0.0357412	-0.0189106	-0.190984	-0.784592	-0.0202956	-0.111709	0.928772	-6.42313	0.308919	-25.4344	0.000448416	-0.122606
QuattrocosteRazza148VL	0.0329961	0.0550218	0.178418	-0.214437	-0.247205	-0.0813117	0.784364	0.0170527	-0.713256	-1.37376	-0.66221	0.0654174	0.506792	-0.518331	-1.40834	4.80061	1.893	0.371043	6.90979	1.99229	0.351653	0.151264	0.0787032	0.0434167	0.235086	1.43659	-0.0201609	-0.276343	0.135554	2.50249	1.71328	25.6404	0.0017996	0.202736
RAMIREZAGMC	-0.237572	-0.127888	0.178418	-0.214437	-0.247205	0.181882	-1.29055	-0.536566	0.579111	-1.37376	-0.66221	-0.516492	0.506792	-0.518331	1.58272	-0.584093	-1.11869	-0.158751	-5.53137	-1.52899	-0.343378	-0.112883	0.00554014	-0.0215628	0.0107592	0.106055	0.013563	0.374451	-0.459386	-5.88775	-3.20199	-20.7534	0.000907817	-0.0368891
RealforteVL	0.0329961	0.0550218	0.178418	-0.214437	0.16369	0.181882	0.784364	0.570672	-0.0670722	-0.533107	-0.66221	0.0654174	1.28455	-1.34458	4.57377	0.0619009	-0.715275	-0.0522848	-3.40113	-0.75366	-0.0206083	-0.19975	-0.121219	-0.024215	0.28778	1.62803	0.00402316	-0.0505242	-0.396662	7.69644	0.651007	23.3514	-0.00573999	0.0217791
RGTDAURURAGMC	0.0329961	0.0550218	-0.578321	0.0320653	-0.247205	0.181882	-0.598912	0.570672	-0.713256	-1.37376	0.502923	1.22924	-1.04872	0.307921	-1.40834	-1.24284	-0.423148	-0.0184862	0.0309096	0.146851	0.155839	0.00944051	0.0408455	0.0182206	0.143247	1.01028	-0.0285069	0.216686	2.62241	0.636657	-1.49515	-19.5082	0.00047544	0.00749304
RosetaOCL	0.0329961	0.0550218	0.178418	0.0320653	0.16369	0.181882	-1.29055	0.570672	0.579111	0.307543	-0.0796437	0.647327	1.28455	0.307921	-1.40834	1.20089	0.387155	0.286546	4.49848	1.41887	0.332286	0.114036	-0.0255116	0.0818739	0.0589367	0.331432	0.0015295	-0.247366	-0.139536	5.16339	1.55124	25.6404	-0.00306465	0.159878
RossoVL	0.0329961	-0.127888	-0.578321	0.0320653	0.16369	-0.344505	1.476	1.12429	1.22529	0.307543	0.502923	0.647327	1.28455	-0.518331	-1.40834	1.34114	1.16964	-0.0776338	-4.06091	0.377027	0.46785	-0.0791994	0.00511477	0.01159	0.921616	7.32219	-0.00858633	-0.0764943	0.234584	2.2348	0.633002	14.5604	-0.00688849	-0.0718424
Russello113UPL	0.0329961	-0.127888	-0.199951	-0.214437	0.16369	-0.344505	-0.598912	0.570672	-1.35944	0.307543	-0.0796437	-0.516492	0.506792	-1.34458	-1.40834	0.1724	-0.482269	-0.00581172	-1.35374	-0.337729	-0.0270637	-0.0756538	0.0344651	0.0394383	-0.0750571	-0.669188	-0.0297942	-0.187452	1.30959	2.63433	2.84757	3.58803	0.0014618	0.113877
Russello214UPL	0.0329961	0.0550218	-0.578321	0.278567	0.16369	0.181882	0.092726	-0.536566	-0.0670722	-0.112782	-0.66221	-0.516492	0.506792	-0.518331	-1.40834	0.945893	-0.0197352	0.100654	1.21437	0.0216682	-0.23794	0.0732612	0.0595617	-0.0162583	-0.160873	-0.954303	-0.0284853	-0.161706	1.95983	7.29691	0.269309	35.4706	0.00259679	0.00273101
Russello314UPL	0.0329961	0.0550218	0.178418	-0.214437	0.16369	-0.344505	-0.598912	0.0170527	-0.713256	1.14819	-0.66221	0.0654174	-1.82648	-1.34458	-1.40834	-0.384345	-0.19362	-0.0345405	3.24993	0.235691	0.0525528	0.0218501	0.0336143	-0.0136061	0.537701	3.22196	-0.0173928	-0.291673	-0.703431	0.768504	1.81771	28.2899	0.000840258	-0.0813665
Russello526UPL	0.0329961	-0.127888	-0.199951	-0.214437	0.16369	0.181882	-0.598912	0.570672	-0.0670722	0.307543	-0.0796437	0.0654174	0.506792	1.13417	-1.40834	-0.265346	-0.482269	-0.102138	0.311982	-0.00659896	0.0525528	-0.0313338	0.0212787	-0.00962779	0.156797	0.631482	-0.00865293	-0.307161	-0.496511	-3.49054	3.719	17.9916	0.000340322	-0.127368
Russello9dupL	0.0329961	0.0550218	0.178418	0.278567	-0.247205	0.181882	-0.833816	0.750939	-0.0144333	-0.35401	-0.11546	1.77505	-0.509553	0.464708	3.68515	0.435897	-0.830039	0.0406614	4.05468	0.276073	0.0654636	0.0431237	0.0655168	-0.00830167	-0.0735516	-0.780519	0.0225645	0.046946	-1.02216	-4.5573	1.03631	21.7411	0.00250221	-0.0385082
RusselloSV(40)L	0.0329961	0.0550218	0.178418	-0.214437	0.16369	0.181882	-1.29055	0.0170527	-0.713256	-0.112782	-0.66221	0.647327	-0.270966	1.96042	-1.40834	1.24339	0.446276	0.0617855	2.08126	0.566821	0.071919	0.0608516	0.0502036	0.0619822	-0.0268796	-0.206215	-0.00214356	-0.0347222	0.497051	6.76153	1.0111	33.5982	0.00151585	0.0900667
SANSONEAGMC	0.0329961	-0.127888	0.178418	-0.214437	-0.0417575	0.181882	0.784364	0.0170527	-0.0670722	-0.953432	0.502923	0.0654174	-1.04872	0.307921	4.57377	-1.04309	-1.81423	-0.0877734	-3.91002	-0.987874	-0.13035	-0.073881	-0.0123253	-0.0136061	-0.224106	-1.24078	-0.00594904	0.0100558	0.481357	-5.08868	-1.37632	-27.1523	-0.000551457	0.0250173
SaragollaZingarescaVL	0.0329961	0.0550218	0.178418	0.0320653	-0.0417575	-0.344505	-0.598912	0.570672	0.579111	1.14819	0.502923	-1.0984	0.506792	0.307921	-1.40834	-0.316346	0.734925	0.127693	6.02219	2.06094	0.558225	0.0803524	0.0710466	0.00495944	0.245625	1.57508	0.0116281	-0.00927936	-1.56701	2.03503	-0.0151649	12.3228	0.0012321	-0.0559372
ScorsoneraSV(40)L	0.0329961	0.0550218	0.178418	0.278567	0.16369	-0.0813117	-0.598912	0.0170527	1.22529	1.14819	0.502923	0.0654174	1.28455	1.96042	4.57377	-0.159097	-0.770918	-0.0421452	-1.17622	-0.18024	-0.108832	0.0236229	0.0276592	-0.0189106	-0.203029	-1.15524	0.0219902	-0.249532	0.247385	2.10295	1.32438	23.1922	0.00111049	-0.0496513
ScorsoneraVL	0.0329961	0.0550218	-0.578321	-0.214437	0.16369	-0.344505	0.784364	0.0170527	1.22529	1.14819	0.502923	-0.516492	-0.270966	1.13417	-1.40834	1.27314	1.95212	0.292461	-0.516442	-1.19786	-0.220725	-0.082745	0.0395694	-0.00697556	1.28746	7.96845	-0.0199639	-0.385719	-1.29175	4.10063	4.4932	11.7518	0.00274542	0.423409
SenatoreCappelliUPOCs	0.0329961	0.0550218	-0.199951	0.278567	-0.0417575	-0.344505	0.784364	-0.536566	-0.713256	1.14819	0.502923	-0.516492	0.506792	0.307921	-1.40834	0.0534009	1.66347	0.0660104	3.76769	1.04332	0.185964	0.0909892	0.047226	-0.0175845	-0.230129	-1.39284	0.0094274	-0.0901243	-0.71586	3.03387	2.68553	18.9278	0.000894305	-0.000411935
SenatoreCappelliVOCs	0.0329961	0.0550218	0.178418	0.0320653	-0.0417575	-0.0813117	-0.598912	0.570672	-0.0670722	1.14819	0.502923	-1.0984	0.506792	-0.518331	-1.40834	0.15965	1.77823	0.20543	5.61685	1.75	0.521644	0.108717	0.0531812	-0.0109539	0.232075	0.916597	0.0155041	0.0978182	-0.413698	1.16804	2.01936	21.376	0.000124133	0.0884476
SYCYSCOAGMC	0.0329961	0.0550218	0.178418	-0.214437	-0.0417575	-0.0813117	-0.598912	0.570672	1.22529	-0.533107	-0.0796437	0.0654174	0.506792	0.307921	-1.40834	-0.431095	0.90881	-0.0996029	-6.36867	-1.37958	-0.438057	-0.0987001	-0.0986746	0.00230722	-0.281317	-1.51367	-0.0151924	0.271526	2.47792	-0.162413	-2.4638	-23.9271	-0.00425369	0.120258
SYGILBRATARAGMC	0.0329961	0.0550218	0.178418	0.0320653	-0.0417575	0.181882	-1.29055	-0.536566	1.22529	-0.533107	0.502923	0.0654174	-0.270966	-0.518331	1.58272	-0.98784	-0.88916	0.0702352	-2.75615	-1.22613	-0.285279	-0.0845178	0.0187265	-0.0189106	-0.055485	-0.399007	-0.0263745	-0.0410577	0.0593262	-6.28728	-2.54662	-23.8756	0.00129966	0.139306
Timilia314UPL	0.0329961	0.0550218	0.178418	0.0320653	-0.0417575	0.181882	-1.29055	-0.536566	-1.35944	-0.953432	-1.24478	0.0654174	0.506792	1.13417	-1.40834	0.20215	0.328035	-0.0514399	-3.81534	-2.00549	-0.567165	-0.196204	-0.000414992	-0.0109539	0.433818	2.21591	0.00138844	0.0312746	-0.313778	7.42875	2.00856	14.6634	0.00167799	0.112258
Timilia525UPL	0.0329961	0.0550218	0.178418	0.278567	-0.247205	0.181882	0.092726	0.0170527	-0.713256	-1.37376	-1.24478	1.22924	1.28455	1.13417	-1.40834	0.535772	-0.656154	-0.380976	-6.16156	-2.27605	-0.511218	-0.235206	0.00171184	-0.0162583	0.0348479	0.354512	-0.0213142	-0.377907	-1.77321	5.83061	0.0820602	10.3475	0.00165097	-0.224227
Timilia713UPL	0.0329961	0.0550218	-0.578321	0.278567	-0.0417575	-0.0813117	-0.598912	-1.09019	-0.713256	-0.533107	-0.66221	1.22924	1.28455	-0.518331	-1.40834	0.465647	-1.35169	-0.326054	-7.11425	-2.67179	-0.737157	-0.215705	-0.0233848	-0.0175845	0.13572	0.752316	-0.00185833	-0.119269	-0.782912	8.49551	1.35319	13.2076	0.000975376	-0.216322
Timilia915UPL	0.0329961	-0.127888	-0.199951	0.278567	-0.0417575	0.181882	1.476	-0.536566	1.22529	-0.112782	-0.66221	-0.516492	1.28455	-2.99709	-1.40834	1.03089	0.620161	-0.136781	-6.21186	-2.54257	-0.612352	-0.236978	-0.0118999	-0.0202367	0.119159	0.566312	0.0379365	0.0584988	-1.41802	9.82596	1.58725	18.8248	0.00125912	0.0154933
TimiliarbSV(40)OCs	0.0329961	0.0550218	-0.578321	0.278567	-0.0417575	-0.0813117	-0.598912	0.0170527	-0.0670722	-0.953432	-0.66221	-1.0984	1.28455	-0.518331	-1.40834	0.754645	-0.19362	-0.18072	-0.886274	-2.34874	-0.483245	-0.229887	-0.101652	-0.0162583	0.706323	3.91167	-0.0126375	-0.487281	-2.84027	3.70109	0.244102	1.76711	-0.00392941	-0.0496513
TimiliaVL	0.0329961	-0.127888	-0.199951	0.278567	-0.0417575	0.181882	0.784364	-0.536566	-1.35944	1.14819	-1.24478	0.647327	-0.270966	-0.518331	-1.40834	0.427398	-0.715275	-0.364922	-4.6201	-2.13875	-0.474637	-0.19975	0.00426404	-0.0215628	0.168842	0.616547	-0.00125681	-0.217848	-2.56268	5.69877	0.748232	13.9893	0.00161043	-0.219465
TIREXAGMC	0.0329961	0.0550218	0.178418	-0.214437	-0.247205	0.181882	-0.833816	-0.0145834	-0.969044	-0.35401	-0.11546	0.133663	0.763121	-0.943177	-1.09199	-1.72308	-1.81423	-0.0683392	-4.54613	-1.18574	-0.276672	-0.189113	0.00256257	-0.00830167	-0.288845	-1.61278	0.0133289	0.137104	1.5808	-5.35637	-1.05223	-21.5351	0.00481273	-0.0432702
TriguCanuVL	0.0329961	0.0550218	0.178418	0.0320653	-0.0417575	0.181882	-1.29055	-1.09019	-0.0670722	0.727869	-0.0796437	0.647327	-1.04872	-1.34458	-1.40834	-0.341845	-0.715275	0.0406614	-3.26799	-0.592133	-0.0614924	-0.0933817	0.0114953	-0.00432334	0.0243091	-0.0473647	0.0166886	0.162857	0.229463	3.96478	1.92574	18.9793	0.0106633	0.0614945
TRINAKRIAAGOCs	-0.237572	-0.310799	-0.578321	-0.214437	-0.0417575	-0.0813117	0.092726	0.570672	-0.713256	-0.953432	1.08549	0.647327	-1.82648	-0.518331	-1.40834	-1.98658	-1.41081	-0.0649593	0.445122	-0.248889	-0.453119	0.161901	0.042547	-0.00432334	-0.210556	-1.18511	0.0285553	-0.0959015	0.288073	-5.48821	-1.88045	-12.07	0.00246167	-0.0845094
TripolinoUPOCs	-0.508141	-0.310799	0.178418	0.0320653	-0.0417575	-0.344505	0.092726	-1.09019	0.579111	-1.37376	-0.0796437	0.0654174	-1.82648	-1.34458	-1.40834	-1.19184	0.446276	-0.178185	-0.841894	-0.741546	-0.46603	0.0519876	0.0302114	-0.0109539	-0.120224	-0.916288	0.00234708	0.0590609	-0.0566308	-3.75823	-3.17678	-5.4136	0.0019212	-0.102034
UC1113AGMC	0.0329961	0.0550218	0.178418	-0.214437	-0.0417575	-0.344505	-1.29055	0.570672	2.51766	0.307543	-0.0796437	0.647327	0.506792	1.96042	-1.40834	0.733395	0.794046	-0.0218661	4.4038	1.12409	0.317224	0.0626244	-0.0446531	-0.00697556	0.0243091	0.0653238	-0.000341376	0.000435602	-1.22173	-4.28961	0.362933	-25.5935	-0.0038078	-0.0321271
Vera63VOCs	0.0329961	-0.127888	0.178418	0.0320653	0.16369	-0.0813117	1.476	0.0170527	0.579111	0.307543	1.08549	0.647327	-1.04872	0.307921	-1.40834	0.0959006	-0.423148	-0.0581996	-1.17622	-0.652706	-0.158323	-0.0366522	-0.0667721	-0.0136061	0.221536	0.958686	0.00546503	-0.14296	-0.738337	7.02922	-0.260028	33.1535	-0.00330786	0.0202553
VITROMAXAGMC	0.0329961	0.0550218	0.178418	0.0320653	-0.0417575	0.181882	-1.29055	-0.536566	1.22529	1.14819	0.502923	0.647327	0.506792	-0.518331	-1.40834	-1.45534	-0.88916	0.00179298	-2.68218	-0.220622	-0.0593406	0.00766771	-0.0680482	-0.0189106	-0.242173	-1.27065	0.0351191	0.180935	1.24812	-6.55497	-1.13505	-27.8311	-0.00349703	0.0265412
ZingarelloVL	0.0329961	0.0550218	0.178418	0.278567	-0.0417575	0.181882	0.784364	0.570672	-0.0670722	-0.533107	0.502923	0.0654174	0.506792	0.307921	-1.40834	0.380648	2.47377	0.299221	1.00727	0.619317	0.0202759	0.0378053	0.0361665	-0.024215	-0.315945	-1.75127	-0.02491	-0.223463	0.52275	5.96246	2.19941	13.1561	0.0277693	0.318644

## Sheet: Table_S3
Table S3. Normal distribution of BLUP data conducted using the algorithms of Kolmogorov-Smirnov, Anderson-Darling and Shapiro
Traits	Kolmogorov-Smirnov test	Anderson-Darling normality test	Shapiro.test
SpkLen	D = 0.087424, p-value = 0.3041	A = 1.6803, p-value = 0.0002471	W = 0.94311, p-value = 5.651e-05
SpktSPK	D = 0.045549, p-value = 0.9605	A = 0.19633, p-value = 0.8878	W = 0.99004, p-value = 0.5191
KerSPK	D = 0.0807, p-value = 0.3997	A = 0.72294, p-value = 0.05787	W = 0.98436, p-value = 0.1677
TKW	D = 0.06444, p-value = 0.6867	A = 0.64268, p-value = 0.09158	W = 0.97917, p-value = 0.05409
KerAre	D = 0.086219, p-value = 0.3199	A = 0.77822, p-value = 0.04219	W = 0.97239, p-value = 0.01259
KerLen	D = 0.09872, p-value = 0.1818	A = 2.4008, p-value = 4.163e-06	W = 0.86694, p-value = 4.038e-09
KerWid	D = 0.055684, p-value = 0.8402	A = 0.51699, p-value = 0.186	W = 0.98119, p-value = 0.08409
KerTck	D = 0.16358, p-value = 0.002769	A = 4.7753, p-value = 6.832e-12	W = 0.88546, p-value = 2.805e-08
BP	D = 0.21373, p-value = 2.633e-05	A = 8.1327, p-value < 2.2e-16	W = 0.78733, p-value = 4.585e-12
YBer	D = 0.11188, p-value = 0.09198	A = 3.5839, p-value = 5.314e-09	W = 0.86983, p-value = 5.401e-09
YB_IN	D = 0.12658, p-value = 0.03883	A = 4.9974, p-value = 1.987e-12	W = 0.82589, p-value = 9.446e-11
GPC	D = 0.052418, p-value = 0.888	A = 0.36288, p-value = 0.4366	W = 0.98605, p-value = 0.2395
SDS	D = 0.043851, p-value = 0.972	A = 0.24311, p-value = 0.7621	W = 0.9936, p-value = 0.851
TCC	D = 0.045079, p-value = 0.964	A = 0.25029, p-value = 0.7386	W = 0.99369, p-value = 0.8582
HD	D = 0.10271, p-value = 0.1492	A = 1.7362, p-value = 0.0001798	W = 0.95875, p-value = 0.0008457
AwnLen	D = 0.058711, p-value = 0.7902	A = 0.42959, p-value = 0.3043	W = 0.98868, p-value = 0.4059
PH	D = 0.15487, p-value = 0.00548	A = 4.5468, p-value = 2.439e-11	W = 0.90648, p-value = 3.246e-07
KerWgtSPK	D = 0.063879, p-value = 0.6971	A = 0.38113, p-value = 0.396	W = 0.98655, p-value = 0.2655
KerRou	D = 0.23406, p-value = 2.805e-06	A = 9.2934, p-value < 2.2e-16	W = 0.71008, p-value = 2.866e-14
FGSGls	D = 0.52326, p-value < 2.2e-16	A = 38.186, p-value < 2.2e-16	W = 0.33939, p-value < 2.2e-16
FGBGls	D = 0.45334, p-value < 2.2e-16	A = 24.96, p-value < 2.2e-16	W = 0.57391, p-value < 2.2e-16
GluShp	D = 0.42331, p-value < 2.2e-16	A = 21.94, p-value < 2.2e-16	W = 0.62261, p-value = 2.624e-16
KerPhe	D = 0.23798, p-value = 1.78e-06	A = 10.083, p-value < 2.2e-16	W = 0.80337, p-value = 1.537e-11
SpkCol	D = 0.28898, p-value = 2.394e-09	A = 12.071, p-value < 2.2e-16	W = 0.78362, p-value = 3.498e-12
SpkShp	D = 0.31619, p-value = 4.167e-11	A = 12.677, p-value < 2.2e-16	W = 0.75376, p-value = 4.411e-13
KerBrLen	D = 0.20246, p-value = 8.354e-05	A = 5.0572, p-value = 1.426e-12	W = 0.88143, p-value = 1.813e-08
KerShp	D = 0.17336, p-value = 0.001231	A = 4.0961, p-value = 3.019e-10	W = 0.91527, p-value = 9.949e-07
GluBShp	D = 0.16809, p-value = 0.001915	A = 3.1951, p-value = 4.72e-08	W = 0.92689, p-value = 4.853e-06
AwnCol	D = 0.16426, p-value = 0.002621	A = 3.8673, p-value = 1.086e-09	W = 0.89986, p-value = 1.453e-07
SpkDns	D = 0.20497, p-value = 6.494e-05	A = 4.3754, p-value = 6.344e-11	W = 0.90665, p-value = 3.316e-07
GluSLen	D = 0.16878, p-value = 0.00181	A = 3.9993, p-value = 5.188e-10	W = 0.92417, p-value = 3.31e-06
GluSShp	D = 0.25559, p-value = 2.097e-07	A = 5.5283, p-value = 1.046e-13	W = 0.88139, p-value = 1.804e-08
GluBLen	D = 0.13215, p-value = 0.02725	A = 1.7176, p-value = 0.0001999	W = 0.96721, p-value = 0.00434
GluPub	D = 0.4082, p-value < 2.2e-16	A = 21.514, p-value < 2.2e-16	W = 0.62815, p-value = 3.447e-16

## Sheet: Table_S4
Table S4. Statistics of the LD haplotype blocks detected for landraces (LR), old (OC) and modern (MC) cultivars. For each group, the number of LD blocks and markers are reported by chromosome.
	Landraces		Old cultivars		Modern cultivar
	#markers	#blocks	#markers	#blocks	#markers	#blocks
Chr.1A	89	30	81	26	104	33
Chr.1B	119	45	148	55	204	66
Chr.2A	122	41	115	40	136	45
Chr.2B	141	51	175	65	180	61
Chr.3A	85	28	95	29	95	29
Chr.3B	114	41	120	37	104	33
Chr.4A	56	18	63	21	51	18
Chr.4B	72	27	65	23	96	34
Chr.5A	166	55	165	52	138	45
Chr.5B	193	66	180	59	193	53
Chr.6A	119	38	145	41	164	35
Chr.6B	146	48	154	49	191	61
Chr.7A	123	43	124	38	147	46
Chr.7B	146	49	148	50	134	49
Mean Lenght (kb)	-	743	-	749	-	981

## Sheet: Table_S5
Table S5. Candidate genes identified within specific LD haplotype block for landraces (LR), old (OC) and modern (MC) cultivars. For all genes, the transcript name and gene coordinates are reported.
Category	chr	transcript ID	gene start	gene end	gene strand	block with gene	Gene_Description
OC	1A	TRITD1Av1G001740	4110013	4115442	+	OC-1	E3 ubiquitin-protein ligase ORTHRUS 2
OC	1A	TRITD1Av1G001750	4118433	4125560	-	OC-1	Mei2-like protein
MC	1A	TRITD1Av1G004560	9960116	9964051	-	MC-2	Disease resistance protein RPM1
MC	1A	TRITD1Av1G004570	10104725	10109492	+	MC-2	Disease resistance protein RPM1
LR	1A	TRITD1Av1G013390	28045932	28048034	-	LR-5	ABC transporter G family member
LR	1A	TRITD1Av1G013470	28475249	28475530	+	LR-5	Neutral/alkaline invertase
LR	1A	TRITD1Av1G013500	28549958	28552494	+	LR-5	Arginine/serine-rich splicing factor, putative
LR	1A	TRITD1Av1G013580	28667602	28669461	+	LR-5	Glucan endo-1,3-beta-glucosidase, putative
LR	1A	TRITD1Av1G013670	28847398	28851596	+	LR-5	Alcohol dehydrogenase, putative
LR	1A	TRITD1Av1G107020	292302270	292311673	+	LR-9	Chloroplast inner envelope protein, putative, expressed
LR	1A	TRITD1Av1G107030	292336199	292346102	+	LR-9	Chloroplast inner envelope protein, putative, expressed
LR	1A	TRITD1Av1G113130	307115219	307115827	-	LR-11
LR	1A	TRITD1Av1G113220	307316516	307317090	-	LR-11	Type III pantothenate kinase G
LR	1A	TRITD1Av1G113230	307327974	307330089	+	LR-11	Low-temperature-induced 65 kDa protein G
LR	1A	TRITD1Av1G113270	307437667	307439169	+	LR-11	Pentatricopeptide repeat-containing protein
LR	1A	TRITD1Av1G113280	307440305	307441797	-	LR-11	Heavy metal transport/detoxification superfamily protein
LR	1A	TRITD1Av1G113360	307572958	307580871	+	LR-11	Valine--tRNA ligase
LR	1A	TRITD1Av1G113370	307581594	307594413	-	LR-11	Histone-lysine N-methyltransferase
LR	1A	TRITD1Av1G124860	338100397	338108233	-	LR-12	PHD finger family protein
LR	1A	TRITD1Av1G125140	338797312	338805187	-	LR-12	3-hydroxyisobutyryl-CoA hydrolase-like protein
LR	1A	TRITD1Av1G125190	338853544	338856517	-	LR-12	AT-hook motif nuclear-localized protein 1
LR	1A	TRITD1Av1G125250	338986994	338987767	+	LR-12	PP2A regulatory subunit TAP46
LR	1A	TRITD1Av1G125260	338989212	338989553	-	LR-12	Wall-associated receptor kinase 3 G
LR	1A	TRITD1Av1G125470	339477451	339483753	+	LR-12	Carbohydrate kinase, putative, expressed
LR	1A	TRITD1Av1G125480	339484873	339486241	-	LR-12	D-mannose binding lectin protein with Apple-like carbohydrate-binding domain-containing protein G
LR	1A	TRITD1Av1G125490	339485042	339485842	+	LR-12	F-box/RNI-like superfamily protein TE?
LR	1A	TRITD1Av1G125680	340111331	340115971	+	LR-12	Aspartate--tRNA ligase G
LR	1A	TRITD1Av1G125700	340138666	340141406	-	LR-12	28 kDa ribonucleoprotein, chloroplastic G
LR	1A	TRITD1Av1G125910	340974330	340976220	-	LR-12	Mitochondrial carrier protein
LR	1A	TRITD1Av1G125920	340976555	340978428	-	LR-12	Mitochondrial carrier protein
LR	1A	TRITD1Av1G125930	341072493	341073190	-	LR-12	Chloride channel protein CLC-d G
LR	1A	TRITD1Av1G126070	341284289	341288975	-	LR-12	60S ribosomal export protein NMD3
LR	1A	TRITD1Av1G126080	341290671	341297944	-	LR-12	Nuclear control of ATPase protein 2
LR	1A	TRITD1Av1G126190	341566242	341568812	-	LR-12	Armadillo repeat-containing protein
LR	1A	TRITD1Av1G126850	343649441	343668107	-	LR-13	DnaJ-like protein
LR	1A	TRITD1Av1G126870	343847101	343847799	-	LR-13	VQ motif-containing protein, putative
LR	1A	TRITD1Av1G127020	344016923	344021662	-	LR-13	Homeobox-leucine zipper family protein
LR	1A	TRITD1Av1G127150	344341343	344344398	+	LR-13	Plastid-lipid-Associated Protein
LR	1A	TRITD1Av1G127160	344346322	344355339	-	LR-13	TELO2-interacting protein 1 G
LR	1A	TRITD1Av1G127350	344882331	344883808	-	LR-13	Calmodulin
LR	1A	TRITD1Av1G127410	344947815	344948387	-	LR-13	Non-capsid protein NS-1 G
LR	1A	TRITD1Av1G127420	344948502	344949191	+	LR-13	NADH dehydrogenase [ubiquinone] 1 beta subcomplex subunit 10 G
LR	1A	TRITD1Av1G127440	344952765	344952959	-	LR-13	Mitogen-activated protein kinase mpkC G
LR	1A	TRITD1Av1G127450	344953034	344954101	-	LR-13	Inositol-tetrakisphosphate 1-kinase
LR	1A	TRITD1Av1G127510	345078590	345079394	-	LR-13	Tetratricopeptide repeat (TPR)-like superfamily protein
LR	1A	TRITD1Av1G127640	345213175	345216379	-	LR-13	ER-based factor for assembly of V-ATPase
LR	1A	TRITD1Av1G127730	345466251	345468805	-	LR-13	F-box/LRR-repeat protein 20 TE?
LR	1A	TRITD1Av1G127740	345469276	345473002	-	LR-13	WEB family protein, chloroplastic G
LR	1A	TRITD1Av1G127810	345496736	345500679	+	LR-13	(RAP Annotation release2) NERD domain containing protein
LR	1A	TRITD1Av1G127820	345501666	345504215	-	LR-13	Cinnamoyl-CoA reductase, putative
LR	1A	TRITD1Av1G127910	345623897	345627353	+	LR-13	Replication protein A DNA-binding subunit
LR	1A	TRITD1Av1G128070	345773145	345775520	-	LR-13	TOM1-like protein 2
LR	1A	TRITD1Av1G128090	345794179	345800519	-	LR-13	Glycerol-3-phosphate acyltransferase, chloroplastic
LR	1A	TRITD1Av1G128320	346525611	346535176	+	LR-13	Phenylalanine--tRNA ligase beta subunit
LR	1A	TRITD1Av1G128360	346541751	346542644	+	LR-13	Pentatricopeptide repeat-containing protein
LR	1A	TRITD1Av1G128460	346946191	346949139	+	LR-13	Poly [ADP-ribose] polymerase
LR	1A	TRITD1Av1G176020	474021427	474028319	+	LR-18	ATP-dependent zinc metalloprotease FtsH
LR	1A	TRITD1Av1G176040	474046126	474048362	+	LR-18	Laccase
LR	1A	TRITD1Av1G176050	474064059	474069890	-	LR-18	Myb-like protein
MC	1A	TRITD1Av1G188160	499103469	499104575	-	MC-22	Udp-glucose 4,6-dehydratase
MC	1A	TRITD1Av1G188200	499217369	499221815	+	MC-22	E3 ubiquitin-protein ligase
MC	1A	TRITD1Av1G188260	499295070	499297056	+	MC-22	Ribosomal protein L11 methyltransferase
MC	1A	TRITD1Av1G188270	499297226	499302778	-	MC-22	Protease-related family protein
OC	1A	TRITD1Av1G197830	521231807	521234212	+	OC-21	Disease resistance protein (NBS-LRR class) family
OC	1A	TRITD1Av1G197970	521568284	521576389	-	OC-21	Kinase
OC	1A	TRITD1Av1G197980	521576445	521577926	-	OC-21	Leucine-rich repeat receptor-like protein kinase family protein
OC	1A	TRITD1Av1G197990	521585105	521587800	+	OC-21	Protein kinase
MC	1A	TRITD1Av1G199060	523103625	523109315	-	MC-24	ABC(ATP-binding) family transporter
MC	1A	TRITD1Av1G199100	523144921	523150276	+	MC-24	ABC transporter A family protein
MC	1A	TRITD1Av1G199110	523153540	523158139	+	MC-24	ATP-binding cassette transporter subfamily A member
MC	1A	TRITD1Av1G199120	523164667	523166721	-	MC-24	Auxin-responsive protein
MC	1A	TRITD1Av1G199190	523278679	523279228	+	MC-24	Oxidative stress 3 G
MC	1A	TRITD1Av1G199200	523282415	523284998	+	MC-24	Glutamate--tRNA ligase
MC	1A	TRITD1Av1G199270	523446423	523452399	+	MC-24	ATP-dependent 6-phosphofructokinase
MC	1A	TRITD1Av1G199350	523542361	523544317	-	MC-24	Calcineurin B-like protein
MC	1A	TRITD1Av1G199380	523580309	523586304	+	MC-24	Protein kinase, putative
MC	1A	TRITD1Av1G199420	523655610	523662796	+	MC-24	Protein kinase, putative
MC	1A	TRITD1Av1G199560	523742553	523747375	+	MC-24	Protein kinase, putative
MC	1A	TRITD1Av1G199620	523838178	523839699	+	MC-24	F-box/RNI-like/FBD-like domains-containing protein
MC	1A	TRITD1Av1G199630	523841137	523845826	+	MC-24	Receptor-like protein kinase
MC	1A	TRITD1Av1G199640	523848480	523851956	+	MC-24	Leucine-rich repeat receptor-like protein kinase family protein
MC	1A	TRITD1Av1G199650	523852267	523852743	+	MC-24	Protein kinase, putative
MC	1A	TRITD1Av1G199680	523914244	523917813	-	MC-24	Receptor-like protein kinase
MC	1A	TRITD1Av1G199690	523917868	523919260	-	MC-24	Leucine-rich repeat protein kinase family protein, putative
MC	1A	TRITD1Av1G199740	523978463	523983012	+	MC-24	Protein kinase, putative
MC	1A	TRITD1Av1G199750	524000381	524000801	-	MC-24	GTPase Der G
MC	1A	TRITD1Av1G199770	524008546	524008764	+	MC-24	Dna-directed rna polymerase subunit alpha G
MC	1A	TRITD1Av1G199780	524008990	524010941	+	MC-24	DNA-directed RNA polymerase subunit alpha G
MC	1A	TRITD1Av1G199790	524029524	524033829	-	MC-24	Receptor protein kinase, putative
MC	1A	TRITD1Av1G199800	524041412	524043288	-	MC-24	Protein kinase, putative
MC	1A	TRITD1Av1G199830	524090637	524091604	+	MC-24	Dna-directed rna polymerase subunit alpha G
MC	1A	TRITD1Av1G199870	524215631	524221090	+	MC-24	Protein kinase, putative
MC	1A	TRITD1Av1G199880	524222238	524226674	-	MC-24	Receptor-like protein kinase
MC	1A	TRITD1Av1G199890	524228101	524252352	-	MC-24	Receptor-like protein kinase
MC	1A	TRITD1Av1G199900	524235203	524255210	-	MC-24	(R)-specific enoyl-CoA hydratase
MC	1A	TRITD1Av1G199930	524264731	524275325	-	MC-24	Alpha-glucan water dikinase
MC	1A	TRITD1Av1G200000	524343119	524347879	+	MC-24	Receptor-like protein kinase
MC	1A	TRITD1Av1G200040	524384649	524387453	+	MC-24	Pentatricopeptide repeat-containing protein
MC	1A	TRITD1Av1G200050	524395733	524396338	-	MC-24	Zinc finger CCCH domain-containing protein
MC	1A	TRITD1Av1G200080	524508609	524509814	+	MC-24	Calcium homeostasis regulator CHoR1 G
MC	1A	TRITD1Av1G200090	524511441	524514691	+	MC-24	F-box protein TE?
MC	1A	TRITD1Av1G200110	524515684	524517486	-	MC-24	Reticulon-like protein
MC	1A	TRITD1Av1G200150	524569014	524571278	-	MC-24	Glycosyltransferase G
MC	1A	TRITD1Av1G200180	524634424	524635203	-	MC-24	Late embryogenesis abundant hydroxyproline-rich glycoprotein
MC	1A	TRITD1Av1G200200	524688363	524690008	+	MC-24	Glycosyltransferase
MC	1A	TRITD1Av1G200210	524692213	524693295	-	MC-24	Glycosyltransferase
MC	1A	TRITD1Av1G200220	524751583	524753007	-	MC-24	Glycosyltransferase
MC	1A	TRITD1Av1G200290	524822813	524824252	+	MC-24	Glycosyltransferase
MC	1A	TRITD1Av1G200300	524834281	524835798	+	MC-24	Glycosyltransferase
MC	1A	TRITD1Av1G200340	524889631	524899865	-	MC-24	Respiratory burst oxidase
MC	1A	TRITD1Av1G200370	524910347	524911038	-	MC-24	Early nodulin-like protein
MC	1A	TRITD1Av1G200520	525166799	525171783	-	MC-24	DNA polymerase III subunit
MC	1A	TRITD1Av1G205580	535763118	535766921	+	MC-29	Disease resistance protein (NBS-LRR class) family
LR	1A	TRITD1Av1G206150	537459317	537459912	+	LR-28	DnaJ heat shock amino-terminal domain protein G
LR	1A	TRITD1Av1G206180	537488547	537489165	+	LR-28	RNA-dependent RNA polymerase G
LR	1A	TRITD1Av1G206210	537497540	537498001	+	LR-28	Histone H2B
LR	1A	TRITD1Av1G206280	537584584	537585576	-	LR-28	Transcription initiation factor IIB
LR	1A	TRITD1Av1G206290	537591342	537597330	+	LR-28	ABC transporter B family-like protein G
LR	1A	TRITD1Av1G206320	537762931	537764043	-	LR-28	BTB/POZ/MATH-domain protein
LR	1A	TRITD1Av1G206330	537771459	537772766	+	LR-28	Pentatricopeptide repeat-containing protein
LR	1A	TRITD1Av1G206340	537773809	537776020	-	LR-28	Acid phosphatase/vanadium-dependent haloperoxidase related
LR	1A	TRITD1Av1G206350	537778684	537779129	+	LR-28	DNA topoisomerase
LR	1A	TRITD1Av1G206380	537785348	537786131	-	LR-28
LR	1A	TRITD1Av1G206490	538394018	538399243	-	LR-28	Myosin-H heavy chain G
LR	1A	TRITD1Av1G206530	538592544	538616016	-	LR-28	Chlorophyll a-b binding protein, chloroplastic
LR	1A	TRITD1Av1G206540	538619966	538623385	+	LR-28	Glutamate--tRNA ligase
LR	1A	TRITD1Av1G206550	538643937	538649731	+	LR-28	11S seed storage globulin A
LR	1A	TRITD1Av1G206570	538664510	538669435	-	LR-28	Methyltransferase
MC	1A	TRITD1Av1G208300	542927626	542945135	-	MC-30	Prohibitin
MC	1A	TRITD1Av1G208310	542962201	542962748	-	MC-30	Ice recrystallization inhibition protein-like protein G
MC	1A	TRITD1Av1G208330	543135208	543135591	+	MC-30	F-box and associated interaction domains-containing protein
MC	1A	TRITD1Av1G208400	543283549	543284349	-	MC-30	F-box family protein
MC	1A	TRITD1Av1G208410	543377564	543380264	-	MC-30	GrpE protein homolog
MC	1A	TRITD1Av1G208490	543524963	543528894	+	MC-30	O-methyltransferase
MC	1A	TRITD1Av1G208510	543612201	543621441	+	MC-30	Carotenoid isomerase
MC	1A	TRITD1Av1G208540	543623780	543627599	+	MC-30	Protein kinase
MC	1A	TRITD1Av1G208550	543635183	543636890	-	MC-30	Patatin
MC	1A	TRITD1Av1G208560	543640727	543642559	+	MC-30	Patatin
MC	1A	TRITD1Av1G208590	543706625	543707719	+	MC-30	Formate-dependent phosphoribosylglycinamide formyltransferase
MC	1A	TRITD1Av1G208600	543736764	543737477	+	MC-30	DUF1645 family protein
MC	1A	TRITD1Av1G208610	543746646	543747266	+	MC-30	DUF1645 family protein
MC	1A	TRITD1Av1G208620	543755500	543756283	-	MC-30	F-box protein
MC	1A	TRITD1Av1G208640	543789425	543791977	+	MC-30	WRKY family transcription factor
MC	1A	TRITD1Av1G208660	543792795	543795943	-	MC-30	GTPase Era
MC	1A	TRITD1Av1G208670	543796459	543801001	+	MC-30	Ribosomal RNA large subunit methyltransferase E
MC	1A	TRITD1Av1G208680	543968995	543969264	+	MC-30	RADIALIS-like transcription factor
MC	1A	TRITD1Av1G208690	544031280	544031546	+	MC-30	RADIALIS-like transcription factor
MC	1A	TRITD1Av1G208710	544093895	544094161	+	MC-30	RADIALIS-like transcription factor
MC	1A	TRITD1Av1G208720	544098972	544099238	+	MC-30	RADIALIS-like transcription factor
MC	1A	TRITD1Av1G208730	544120260	544120526	+	MC-30	RADIALIS-like transcription factor
MC	1A	TRITD1Av1G208740	544125338	544125580	+	MC-30	RADIALIS-like transcription factor
MC	1A	TRITD1Av1G208750	544127175	544128023	-	MC-30	DNA-3-methyladenine glycosylase 1
MC	1A	TRITD1Av1G208760	544139730	544143650	+	MC-30	Sugar transporter protein
MC	1A	TRITD1Av1G208860	544269168	544273232	+	MC-30	Sugar transporter protein
MC	1B	TRITD1Bv1G004600	10777257	10778855	+	MC-35	Actin
MC	1B	TRITD1Bv1G004610	10779760	10781544	-	MC-35	Chaperone protein DnaJ
MC	1B	TRITD1Bv1G004620	10793925	10800405	+	MC-35	Phosphoinositide phosphatase family protein
MC	1B	TRITD1Bv1G004630	10804798	10805106	-	MC-35	0
MC	1B	TRITD1Bv1G004660	10853776	10854903	+	MC-35	Anthocyanin 5-aromatic acyltransferase
MC	1B	TRITD1Bv1G004700	10898646	10906777	+	MC-35	Anthocyanin 5-aromatic acyltransferase
MC	1B	TRITD1Bv1G004750	11155498	11159631	+	MC-35	Aldo-keto reductase
MC	1B	TRITD1Bv1G004850	11235346	11236161	-	MC-35	NBS-LRR-like resistance protein
MC	1B	TRITD1Bv1G004870	11248807	11249622	-	MC-35	NBS-LRR-like resistance protein
MC	1B	TRITD1Bv1G004880	11250238	11254218	-	MC-35	Disease resistance protein RPM1
MC	1B	TRITD1Bv1G004900	11465661	11466750	+	MC-35	NBS-LRR disease resistance protein-like protein
MC	1B	TRITD1Bv1G004910	11509326	11518439	+	MC-35	Fatty acyl-CoA reductase
MC	1B	TRITD1Bv1G004950	11578868	11579234	-	MC-35	Trypsin inhibitor
MC	1B	TRITD1Bv1G004970	11609417	11611937	+	MC-35	Core-2/I-branching beta-1,6-N-acetylglucosaminyltransferase family protein
MC	1B	TRITD1Bv1G004990	11626902	11630152	-	MC-35	Disease resistance protein RPM1
MC	1B	TRITD1Bv1G005010	11652756	11884259	+	MC-35	Aldo-keto reductase
MC	1B	TRITD1Bv1G005040	11744289	11746222	+	MC-35	Disease resistance protein RPM1
MC	1B	TRITD1Bv1G005070	11776811	11785196	+	MC-35	Disease resistance protein RPM1
MC	1B	TRITD1Bv1G005080	11860808	11864331	-	MC-35	Disease resistance protein RPM1
MC	1B	TRITD1Bv1G005210	12357550	12364561	+	MC-35	Cytochrome P450
MC	1B	TRITD1Bv1G005240	12441062	12443380	+	MC-35	C5a peptidase G
MC	1B	TRITD1Bv1G005250	12485816	12550627	-	MC-35	Pentatricopeptide repeat-containing protein
MC	1B	TRITD1Bv1G005280	12578392	12579550	+	MC-35	Late embryogenesis abundant protein
MC	1B	TRITD1Bv1G005290	12631018	12638439	+	MC-35	Serine/arginine repetitive matrix protein 2 isoform 1 G
MC	1B	TRITD1Bv1G005300	12644711	12650948	+	MC-35	disease resistance protein (TIR-NBS-LRR class)
MC	1B	TRITD1Bv1G005310	12672265	12673175	-	MC-35	Phloem protein 2-like protein
MC	1B	TRITD1Bv1G005330	12767007	12769281	-	MC-35	F-box family protein
MC	1B	TRITD1Bv1G005360	12926972	12927877	-	MC-35	0
MC	1B	TRITD1Bv1G005410	13038769	13053930	+	MC-35	Disease resistance protein (TIR-NBS-LRR class) family
MC	1B	TRITD1Bv1G005420	13073028	13073351	-	MC-35	Ras-related and estrogen-regulated growth inhibitor G
MC	1B	TRITD1Bv1G005430	13075072	13078039	-	MC-35	HTH-type transcriptional regulator
MC	1B	TRITD1Bv1G005460	13127850	13128732	+	MC-35	Phloem protein 2-like protein
MC	1B	TRITD1Bv1G005470	13155689	13155946	+	MC-35	Transcription factor STP1 G
MC	1B	TRITD1Bv1G005490	13177005	13177223	+	MC-35	Disease resistance protein family, putative G
MC	1B	TRITD1Bv1G005550	13276599	13285159	+	MC-35	disease resistance protein (TIR-NBS-LRR class)
MC	1B	TRITD1Bv1G005610	13347598	13374415	+	MC-35	disease resistance protein (TIR-NBS-LRR class)
MC	1B	TRITD1Bv1G005620	13404574	13405454	-	MC-35	Phloem protein 2-like protein
MC	1B	TRITD1Bv1G005640	13455071	13456349	-	MC-35	Protein-tyrosine phosphatase mitochondrial 1 G
MC	1B	TRITD1Bv1G005670	13558291	13560505	+	MC-35	TBC1 domain family member
MC	1B	TRITD1Bv1G005860	13845222	13855523	-	MC-36	ABC transporter ATP-binding protein
MC	1B	TRITD1Bv1G007290	16549722	16552501	-	MC-37	Protein kinase
MC	1B	TRITD1Bv1G007300	16681553	16684313	-	MC-37	Cysteine protease
MC	1B	TRITD1Bv1G007320	16688431	16690257	+	MC-37	Pentatricopeptide repeat-containing protein
MC	1B	TRITD1Bv1G007330	16870815	16872799	+	MC-37	Pentatricopeptide repeat-containing protein
MC	1B	TRITD1Bv1G007350	16996285	16996734	+	MC-37	Oligopeptidase A G
MC	1B	TRITD1Bv1G007360	17008199	17020821	+	MC-37	Protein kinase, putative
MC	1B	TRITD1Bv1G007380	17030285	17055703	-	MC-37	Pentatricopeptide repeat-containing protein
MC	1B	TRITD1Bv1G007390	17066154	17096055	-	MC-37	Leucine-rich repeat protein kinase family protein, putative
MC	1B	TRITD1Bv1G007410	17128670	17129320	+	MC-37	suppressor of npr1-1 constitutive 4 G
MC	1B	TRITD1Bv1G007430	17217957	17225879	-	MC-37	Protein kinase, putative
MC	1B	TRITD1Bv1G007490	17370534	17370977	-	MC-37	B-block binding subunit of TFIIIC G
MC	1B	TRITD1Bv1G007570	17546382	17547569	-	MC-37	Chalcone synthase
MC	1B	TRITD1Bv1G007590	17604290	17605812	-	MC-37	Chalcone synthase
MC	1B	TRITD1Bv1G007630	17718098	17721070	-	MC-37	O-methyltransferase-like protein
MC	1B	TRITD1Bv1G007640	17748327	17750079	-	MC-37	Chalcone synthase
MC	1B	TRITD1Bv1G007660	17767510	17768754	-	MC-37	O-methyltransferase, putative
MC	1B	TRITD1Bv1G007690	17861316	17862788	+	MC-37	Anthocyanidin synthase
MC	1B	TRITD1Bv1G007700	17866743	17871013	+	MC-37	Replication protein A 70 kDa DNA-binding subunit
MC	1B	TRITD1Bv1G007730	17974543	17975792	+	MC-37	O-methyltransferase
MC	1B	TRITD1Bv1G007760	18094535	18095767	+	MC-37	Chalcone synthase
MC	1B	TRITD1Bv1G007790	18232037	18236378	+	MC-37	O-methyltransferase
MC	1B	TRITD1Bv1G007800	18242949	18245686	+	MC-37	F-box protein-like
MC	1B	TRITD1Bv1G016390	42311658	42411713	+	MC-40	CsAtPR5 G
MC	1B	TRITD1Bv1G016490	42712241	42715270	-	MC-40	Elongation factor G
MC	1B	TRITD1Bv1G016500	42721963	42754598	-	MC-40	F-box family protein
MC	1B	TRITD1Bv1G016510	42754603	42841849	-	MC-40	Ankyrin repeat protein-like
MC	1B	TRITD1Bv1G016550	42988097	42988453	+	MC-40	Serpin-like protein
MC	1B	TRITD1Bv1G016570	43027996	43047659	+	MC-40	Nucleoporin GLE1 G
MC	1B	TRITD1Bv1G016580	43054303	43056230	-	MC-40	E3 ubiquitin-protein ligase MARCH6 G
MC	1B	TRITD1Bv1G016590	43056917	43057518	-	MC-40	Non-specific lipid-transfer protein-like protein
MC	1B	TRITD1Bv1G016640	43154442	43156952	+	MC-40	Histidine-containing phosphotransfer protein
MC	1B	TRITD1Bv1G016660	43440687	43441340	-	MC-40	H -ATPase 3 G
MC	1B	TRITD1Bv1G016690	43490830	43491589	+	MC-40	Leucine-rich repeat receptor-like protein kinase family protein, putative
MC	1B	TRITD1Bv1G016700	43492272	43578409	+	MC-40	Receptor protein kinase, putative
MC	1B	TRITD1Bv1G016830	43915562	43917239	-	MC-40	Cytochrome P450
MC	1B	TRITD1Bv1G016850	43943182	43946186	-	MC-40	Replication factor C subunit, putative
MC	1B	TRITD1Bv1G016860	44098215	44099138	+	MC-40	Acidic chitinase
MC	1B	TRITD1Bv1G016880	44196471	44210509	-	MC-40	Receptor-like protein kinase
MC	1B	TRITD1Bv1G016920	44277769	44281580	+	MC-40	Receptor protein kinase, putative
MC	1B	TRITD1Bv1G016940	44305716	44306330	-	MC-40	Chromosome partition protein MukB G
MC	1B	TRITD1Bv1G016980	44382017	44382634	+	MC-40	Leucine-rich repeat receptor-like protein kinase family protein, putative
MC	1B	TRITD1Bv1G017010	44454209	44454766	-	MC-40	50S ribosomal protein L16
MC	1B	TRITD1Bv1G017020	44455422	44455844	-	MC-40	Ribosomal protein S3 G
MC	1B	TRITD1Bv1G017030	44490000	44491160	-	MC-40	ATP synthase subunit a
MC	1B	TRITD1Bv1G017040	44495153	44495710	-	MC-40	50S ribosomal protein L16
MC	1B	TRITD1Bv1G017060	44532793	44533134	-	MC-40	NADH-ubiquinone oxidoreductase chain 1
MC	1B	TRITD1Bv1G017070	44533881	44534231	-	MC-40	Ribosomal protein S13
MC	1B	TRITD1Bv1G017090	44539599	44540030	-	MC-40	50S ribosomal protein L16
MC	1B	TRITD1Bv1G017100	44594102	44594923	+	MC-40	ATP synthase subunit a
MC	1B	TRITD1Bv1G017120	44606332	44611932	-	MC-40	tRNA(His) guanylyltransferase
MC	1B	TRITD1Bv1G017150	44648925	44658017	-	MC-40	Nuclear pore complex protein NUP107
MC	1B	TRITD1Bv1G017220	44733790	44737633	+	MC-40	E3 ubiquitin-protein ligase RNF14
MC	1B	TRITD1Bv1G017330	44996973	44999493	-	MC-40	Arginine/serine-rich splicing factor, putative
MC	1B	TRITD1Bv1G024420	62540635	62540865	-	MC-43	Guanosine nucleotide diphosphate dissociation inhibitor G
MC	1B	TRITD1Bv1G024490	62642771	62643679	-	MC-43	Pectin lyase-like superfamily protein
MC	1B	TRITD1Bv1G024500	62682068	62684811	-	MC-43	Importin subunit beta-1
MC	1B	TRITD1Bv1G024650	63068291	63082163	+	MC-43	E3 SUMO-protein ligase SIZ1
MC	1B	TRITD1Bv1G024660	63085157	63085786	-	MC-43	P-loop containing nucleoside triphosphate hydrolases superfamily protein G
MC	1B	TRITD1Bv1G024670	63245004	63245459	-	MC-43	Cold-responsive protein WCOR15-2A G
MC	1B	TRITD1Bv1G024680	63249618	63255582	-	MC-43	Condensin-2 complex subunit G2
MC	1B	TRITD1Bv1G024720	63294183	63295028	+	MC-43	Ubiquitin conjugation factor E4, putative
MC	1B	TRITD1Bv1G024840	63742798	63743696	+	MC-43	11S globulin seed storage protein
MC	1B	TRITD1Bv1G024910	63942758	63945001	+	MC-43	Receptor-like kinase
MC	1B	TRITD1Bv1G025070	64302651	64303319	-	MC-43	Pentatricopeptide repeat-containing protein
MC	1B	TRITD1Bv1G025100	64357972	64358263	+	MC-43	UDP-glucose 4-epimerase 2
MC	1B	TRITD1Bv1G025150	64462527	64466764	+	MC-43	Beta 1, 3 galactosyltransferase
MC	1B	TRITD1Bv1G025160	64467485	64470572	+	MC-43	Dihydrolipoyl dehydrogenase
MC	1B	TRITD1Bv1G025170	64474596	64476305	-	MC-43	Pentatricopeptide repeat-containing protein
MC	1B	TRITD1Bv1G025200	64491109	64498299	-	MC-43	TAF RNA polymerase I subunit A
MC	1B	TRITD1Bv1G025320	64737852	64740130	+	MC-43	Kinase family protein
MC	1B	TRITD1Bv1G025330	64740570	64744886	-	MC-43	Acyl-CoA dehydrogenase
MC	1B	TRITD1Bv1G025420	64815764	64820039	+	MC-43	p-loop containing nucleoside triphosphate hydrolases superfamily protein
MC	1B	TRITD1Bv1G025540	65083655	65415055	+	MC-43	Pentatricopeptide repeat-containing protein
MC	1B	TRITD1Bv1G025580	65105180	65107105	-	MC-43	Mitochondrial transcription termination factor family protein, putative
MC	1B	TRITD1Bv1G025590	65146491	65147945	+	MC-43	F-box/LRR-repeat protein
MC	1B	TRITD1Bv1G025600	65192184	65192438	+	MC-43	DHHC-type zinc finger family protein TE?
MC	1B	TRITD1Bv1G025610	65223409	65243387	+	MC-43	polyribonucleotide nucleotidyltransferase
LR	1B	TRITD1Bv1G118160	352521317	352531483	-	LR43	Tubulin folding cofactor D, putative, expressed
LR	1B	TRITD1Bv1G118170	352531788	352534409	+	LR43	Protein jagunal 1
LR	1B	TRITD1Bv1G118200	352541319	352541957	-	LR43	Leucine-rich repeat-containing protein 59 G
LR	1B	TRITD1Bv1G118220	352547255	352547557	-	LR43	Plant invertase/pectin methylesterase inhibitor
LR	1B	TRITD1Bv1G118240	352780524	352800594	+	LR43	Endonuclease MutS2 G
MC	1B	TRITD1Bv1G124530	378363386	378367182	+	MC-51	receptor kinase 1
MC	1B	TRITD1Bv1G124540	378368903	378371154	+	MC-51	Cytochrome P450 family protein
MC	1B	TRITD1Bv1G124550	378374858	378378484	-	MC-51	Sugar transporter, putative
MC	1B	TRITD1Bv1G124590	378411697	378414099	-	MC-51	NADH dehydrogenase [ubiquinone] 1 alpha subcomplex subunit 12
MC	1B	TRITD1Bv1G124640	378494334	378495457	+	MC-51	WRKY family transcription factor
MC	1B	TRITD1Bv1G124660	378496734	378499926	-	MC-51	50S ribosomal protein L35
MC	1B	TRITD1Bv1G124720	378817818	378831973	+	MC-51	Peptide transporter PTR2 G
MC	1B	TRITD1Bv1G124790	379341219	379343135	+	MC-51	ADP-ribosylation factor
MC	1B	TRITD1Bv1G124800	379344283	379344789	+	MC-51	RmlC-like cupins superfamily protein
MC	1B	TRITD1Bv1G124850	379469902	379475422	-	MC-51	Kinase-like protein
MC	1B	TRITD1Bv1G124900	379752474	379755074	+	MC-51	stress response protein G
MC	1B	TRITD1Bv1G125080	380065493	380067896	+	MC-51	Urea-proton symporter DUR3
MC	1B	TRITD1Bv1G125120	380528122	380532506	+	MC-51	Ankyrin repeat family protein
MC	1B	TRITD1Bv1G125130	380533027	380535610	+	MC-51	ATP-dependent Clp protease proteolytic subunit
MC	1B	TRITD1Bv1G136540	420022556	420023626	-	MC-52	Cysteine protease
MC	1B	TRITD1Bv1G136570	420184465	420187206	+	MC-52	RING/FYVE/PHD zinc finger superfamily protein
MC	1B	TRITD1Bv1G136580	420188455	420192036	-	MC-52	Pentatricopeptide repeat-containing protein
MC	1B	TRITD1Bv1G136680	420508389	420508705	+	MC-52	Metallothionein-like protein
MC	1B	TRITD1Bv1G136690	420511144	420511456	+	MC-52	Metallothionein-like protein
MC	1B	TRITD1Bv1G136700	420528642	420528956	+	MC-52	Metallothionein-like protein
MC	1B	TRITD1Bv1G136790	420758089	420758384	+	MC-52	Metallothionein-like protein
MC	1B	TRITD1Bv1G136820	420823605	420823989	-	MC-52	60S ribosomal protein L36
MC	1B	TRITD1Bv1G136870	420959599	420961194	+	MC-52	Phototropic-responsive NPH3 family protein G
MC	1B	TRITD1Bv1G136880	421041763	421044761	+	MC-52	Pentatricopeptide repeat-containing protein
MC	1B	TRITD1Bv1G136890	421045913	421046714	+	MC-52	Glycine-rich protein G
MC	1B	TRITD1Bv1G136900	421048759	421052580	-	MC-52	Mitochondrial carrier protein, putative
MC	1B	TRITD1Bv1G136930	421074350	421080875	+	MC-52	NADPH--cytochrome P450 reductase
MC	1B	TRITD1Bv1G136940	421082071	421087020	-	MC-52	Werner syndrome-like exonuclease
MC	1B	TRITD1Bv1G137010	421464696	421465157	+	MC-52	DUF3511 domain protein
MC	1B	TRITD1Bv1G137040	421537925	421539489	+	MC-52	Trichome birefringence-like protein
MC	1B	TRITD1Bv1G137050	421547355	421547730	+	MC-52	EMBRYO SURROUNDING FACTOR 1.1 G
MC	1B	TRITD1Bv1G137060	421559112	421564508	+	MC-52	CAAX prenyl protease 2 G
MC	1B	TRITD1Bv1G137110	421656474	421659959	-	MC-52	Acyltransferase, putative
MC	1B	TRITD1Bv1G137140	421731184	421731869	+	MC-52	Ubiquitin
MC	1B	TRITD1Bv1G137160	421738791	421742728	-	MC-52	Dehydration-induced 19-like protein
MC	1B	TRITD1Bv1G137190	421928360	421931038	+	MC-52	Receptor-like kinase
MC	1B	TRITD1Bv1G137350	422612044	422641506	+	MC-52	Serine/threonine-protein kinase TOR
MC	1B	TRITD1Bv1G142190	438287302	438289951	+	MC-53	Receptor-like kinase
MC	1B	TRITD1Bv1G142200	438289601	438289873	-	MC-53	histone acetyltransferase of the GNAT family 2 G
MC	1B	TRITD1Bv1G142250	438540464	438549562	-	MC-53	Regulator of chromosome condensation (RCC1) family with FYVE zinc finger domain-containing protein
MC	1B	TRITD1Bv1G142270	438780858	438781295	-	MC-53	Translation initiation factor IF-2
MC	1B	TRITD1Bv1G142330	438853098	438856508	+	MC-53	7-hydroxymethyl chlorophyll a reductase, chloroplastic-like protein
MC	1B	TRITD1Bv1G142360	438988592	438989209	+	MC-53	DUF4228 domain protein
MC	1B	TRITD1Bv1G142390	439138206	439143846	+	MC-53	Hyp O-arabinosyltransferase homolog G
MC	1B	TRITD1Bv1G142450	439367763	439368757	-	MC-53	Protein lateral root primordium 1
MC	1B	TRITD1Bv1G142550	440050636	440055518	+	MC-53	Glycosyltransferase
MC	1B	TRITD1Bv1G142560	440056092	440057714	+	MC-53	Glycosyltransferase G
MC	1B	TRITD1Bv1G142590	440265038	440267658	+	MC-53	UDP-sulfoquinovose synthase
MC	1B	TRITD1Bv1G142610	440274744	440275373	-	MC-53	Cytochrome P450
MC	1B	TRITD1Bv1G142650	440417996	440419920	+	MC-53	Kinase family protein
MC	1B	TRITD1Bv1G142660	440423755	440427402	-	MC-53	Protein N-terminal glutamine amidohydrolase
MC	1B	TRITD1Bv1G142690	440664718	440665465	-	MC-53	Late embryogenesis abundant protein G
MC	1B	TRITD1Bv1G142840	441240144	441247118	+	MC-53	NAD kinase
MC	1B	TRITD1Bv1G142860	441348534	441352337	+	MC-53	50S ribosomal protein L1
MC	1B	TRITD1Bv1G142870	441398034	441404483	+	MC-53	Protein RETICULATA, chloroplastic
MC	1B	TRITD1Bv1G142900	441516997	441517236	-	MC-53	0
MC	1B	TRITD1Bv1G142920	441621918	441622328	+	MC-53	V-type proton ATPase subunit C 1 G
MC	1B	TRITD1Bv1G142930	441629177	441634488	+	MC-53	AP2-like ethylene-responsive transcription factor
MC	1B	TRITD1Bv1G142940	441636864	441638600	-	MC-53	Small nuclear ribonucleoprotein family protein
MC	1B	TRITD1Bv1G142980	441843290	441845882	+	MC-53	Major facilitator superfamily protein
MC	1B	TRITD1Bv1G142990	441847191	441853834	-	MC-53	Carbon catabolite repressor protein 4
MC	1B	TRITD1Bv1G143100	442224776	442228975	+	MC-53	RING/U-box superfamily protein, putative
MC	1B	TRITD1Bv1G154340	480351841	480354548	-	MC-58	Phosphatidylinositol transfer protein
MC	1B	TRITD1Bv1G154390	480537208	480539184	-	MC-58	C2 calcium/lipid-binding and GRAM domain protein
MC	1B	TRITD1Bv1G154540	480807186	480808023	-	MC-58	Myb transcription factor
MC	1B	TRITD1Bv1G154570	480889227	480890695	-	MC-58	Alpha/beta-Hydrolases superfamily protein
MC	1B	TRITD1Bv1G154600	480950588	480954204	+	MC-58	Deoxycytidine kinase
MC	1B	TRITD1Bv1G154620	481034413	481044438	+	MC-58	DUF668 family protein
MC	1B	TRITD1Bv1G154640	481042109	481044403	-	MC-58	GTPase Der
LR	1B	TRITD1Bv1G160940	501225690	501229048	+	LR51	PRA1 family protein
LR	1B	TRITD1Bv1G160960	501230320	501233291	-	LR51	Uracil phosphoribosyltransferase
LR	1B	TRITD1Bv1G161060	501373920	501376637	+	LR51	Protein YIPF
LR	1B	TRITD1Bv1G161070	501377918	501378912	-	LR51	Mitochondrial glycoprotein
LR	1B	TRITD1Bv1G161080	501379888	501382508	-	LR51	Aldo-keto reductase
LR	1B	TRITD1Bv1G161090	501385618	501388004	-	LR51	Aldo-keto reductase
MC	1B	TRITD1Bv1G168420	523066490	523068457	+	MC-62	Aldose reductase
MC	1B	TRITD1Bv1G168430	523238652	523239185	+	MC-62	tRNA (guanine-N(7)-)-methyltransferase
MC	1B	TRITD1Bv1G168450	523299180	523301579	-	MC-62	Cytochrome P450 1A1 G
MC	1B	TRITD1Bv1G168460	523307193	523310013	-	MC-62	Glycine cleavage system H protein G
OC	1B	TRITD1Bv1G172170	533025067	533026206	-	OC-50	RING/U-box superfamily protein
OC	1B	TRITD1Bv1G172300	533270834	533273777	+	OC-50	NADH-cytochrome b5 reductase
OC	1B	TRITD1Bv1G172310	533280075	533288832	+	OC-50	Type I inositol-1,4,5-trisphosphate 5-phosphatase
OC	1B	TRITD1Bv1G172350	533296714	533298928	-	OC-50	GPN-loop GTPase 1-like protein
OC	1B	TRITD1Bv1G172520	533659417	533659785	-	OC-50	Peroxidase
MC	1B	TRITD1Bv1G173160	535267046	535269394	-	MC-64	Protein KRI1
MC	1B	TRITD1Bv1G173170	535269731	535271689	+	MC-64	60S ribosomal protein L30
MC	1B	TRITD1Bv1G173190	535290926	535291452	+	MC-64	Beta-1,3-N-acetylglucosaminyltransferase family protein G
MC	1B	TRITD1Bv1G173220	535356867	535363020	+	MC-64	Endoplasmic reticulum-Golgi intermediate compartment protein 3
OC	1B	TRITD1Bv1G174100	537727054	537733362	+	OC-53	ABC subfamily C transporter
OC	1B	TRITD1Bv1G174110	537733614	537735053	-	OC-53	BURP domain protein RD22
OC	1B	TRITD1Bv1G174120	537783640	537786005	-	OC-53	Cyclin
OC	1B	TRITD1Bv1G174130	537885882	537888198	-	OC-53	Cyclin
OC	1B	TRITD1Bv1G174250	537966905	537969256	+	OC-53	Tubulin beta chain
OC	1B	TRITD1Bv1G174270	537970362	537971804	-	OC-53	crooked neck protein, putative / cell cycle protein G
OC	1B	TRITD1Bv1G174280	538029303	538032688	-	OC-53	disease resistance family protein / LRR family protein
OC	1B	TRITD1Bv1G174370	538079872	538081346	+	OC-53	Glutamate formiminotransferase 1
OC	1B	TRITD1Bv1G174430	538433960	538438088	+	OC-53	Cytochrome P450
OC	1B	TRITD1Bv1G174500	538546332	538551712	+	OC-53	Aldehyde dehydrogenase
MC	1B	TRITD1Bv1G177720	548278783	548281777	-	MC-68	Protein kinase
MC	1B	TRITD1Bv1G181650	559627654	559629944	+	MC-72	Thioredoxin
MC	1B	TRITD1Bv1G181660	559631636	559632208	+	MC-72	2-oxoglutarate (2OG) and Fe(II)-dependent oxygenase superfamily protein G
MC	1B	TRITD1Bv1G181670	559684580	559685019	+	MC-72	rapid alkalinization factor 23 G
MC	1B	TRITD1Bv1G181780	559828667	559831535	-	MC-72	p-loop containing nucleoside triphosphate hydrolases superfamily protein
MC	1B	TRITD1Bv1G181800	559833546	559844356	-	MC-73	MATH domain-containing protein G
MC	1B	TRITD1Bv1G183920	566149910	566152801	-	MC-76	Transmembrane protein 56
MC	1B	TRITD1Bv1G183940	566187483	566189990	-	MC-76	F-box family protein
MC	1B	TRITD1Bv1G184030	566432913	566444214	+	MC-76	Receptor-like protein kinase
MC	1B	TRITD1Bv1G184500	567349011	567352272	+	MC-76	Cellulose synthase-like protein G
OC	1B	TRITD1Bv1G187070	575969454	575975703	-	OC-62	Trehalose-6-phosphate synthase
OC	1B	TRITD1Bv1G187180	576425277	576427281	+	OC-62	GDSL esterase/lipase
OC	1B	TRITD1Bv1G187190	576427633	576432456	-	OC-62	Protein EMBRYONIC FLOWER 1 G
OC	1B	TRITD1Bv1G187280	576570248	576594620	+	OC-62	NBS-LRR-like resistance protein
OC	1B	TRITD1Bv1G187290	576597277	576604043	+	OC-62	Disease resistance protein
OC	1B	TRITD1Bv1G187310	576604248	576606080	+	OC-62	Disease resistance protein (TIR-NBS-LRR class) family
OC	1B	TRITD1Bv1G187410	576787675	576790362	+	OC-62	Protein kinase
OC	1B	TRITD1Bv1G187420	576810650	576815242	-	OC-62	DUF616 family protein
MC	1B	TRITD1Bv1G194140	594944980	594950091	+	MC-79	CASC3/barentsz eIF4AIII-binding protein
MC	1B	TRITD1Bv1G194390	595942718	595944886	+	MC-80	Farnesyl diphosphate synthase
MC	1B	TRITD1Bv1G194400	595945976	595952958	-	MC-80	WD repeat protein-like
MC	1B	TRITD1Bv1G194410	595957454	595960138	+	MC-80	AP-1 complex subunit mu-1
MC	1B	TRITD1Bv1G194440	596034829	596035755	-	MC-80	Plant invertase/pectin methylesterase inhibitor superfamily protein
MC	1B	TRITD1Bv1G194460	596047580	596048398	-	MC-80	Glucuronoxylan 4-O-methyltransferase
MC	1B	TRITD1Bv1G194470	596049122	596050963	-	MC-80	Pectin lyase-like superfamily protein
MC	1B	TRITD1Bv1G194490	596074391	596076440	-	MC-80	Pectin lyase-like superfamily protein
MC	1B	TRITD1Bv1G194550	596278390	596283816	-	MC-80	Phospholipase D
MC	1B	TRITD1Bv1G194600	596354278	596357526	-	MC-80	Nbs-lrr resistance protein, putative
MC	1B	TRITD1Bv1G194640	596529870	596537069	-	MC-80	Pectin lyase-like superfamily protein
MC	1B	TRITD1Bv1G194650	596579708	596580037	-	MC-80	Plant/F18B13-26 protein
MC	1B	TRITD1Bv1G194720	596681767	596685694	+	MC-82	StAR-related lipid transfer protein
LR	1B	TRITD1Bv1G207450	631508282	631509426	-	LR70	Photosynthetic NDH subcomplex B 3
LR	1B	TRITD1Bv1G207480	631552006	631552518	+	LR70	Zinc finger, C2H2
LR	1B	TRITD1Bv1G207490	631557029	631557406	+	LR70	Glutamate-1-semialdehyde 2,1-aminomutase G
LR	1B	TRITD1Bv1G207520	631573511	631573870	+	LR70	LEM domain-containing protein 1 G
LR	1B	TRITD1Bv1G207530	631607889	631609149	+	LR70	60S ribosomal protein L35a-like protein
LR	1B	TRITD1Bv1G207540	631628419	631629945	+	LR70	transmembrane protein, putative (DUF247)
LR	1B	TRITD1Bv1G207560	631641212	631642744	-	LR70	transmembrane protein, putative (DUF247)
MC	1B	TRITD1Bv1G207730	632085341	632086825	-	MC-87	transmembrane protein, putative (DUF247)
MC	1B	TRITD1Bv1G207740	632101741	632104367	+	MC-87	Chitinase
MC	1B	TRITD1Bv1G207750	632113428	632115563	+	MC-87	Tropinone reductase-like protein
MC	1B	TRITD1Bv1G207760	632117506	632118027	+	MC-87	CASP-like protein
MC	1B	TRITD1Bv1G207770	632120023	632121039	-	MC-87	Kinase family protein
MC	1B	TRITD1Bv1G207780	632147496	632151781	+	MC-87	2-oxoglutarate (2OG) and Fe(II)-dependent oxygenase superfamily protein
MC	1B	TRITD1Bv1G207840	632295835	632299898	+	MC-87	DNA replication complex GINS protein PSF2
MC	1B	TRITD1Bv1G207860	632308005	632308768	-	MC-87	Ypt/Rab-GAP domain of gyp1p superfamily protein G
MC	1B	TRITD1Bv1G207880	632349559	632352198	+	MC-87	1-deoxy-D-xylulose 5-phosphate synthase
MC	1B	TRITD1Bv1G207890	632396928	632403805	+	MC-87	Dynamin-related protein
MC	1B	TRITD1Bv1G207910	632407303	632408676	-	MC-87	F-box protein
MC	1B	TRITD1Bv1G207930	632419415	632420809	-	MC-87	F-box family protein
MC	1B	TRITD1Bv1G208000	632463537	632465500	+	MC-87	Fructose-bisphosphate aldolase G
MC	1B	TRITD1Bv1G208020	632504801	632506639	-	MC-87	Tesmin/TSO1-like CXC domain containing protein, expressed
MC	1B	TRITD1Bv1G208040	632525515	632533039	+	MC-87	O-acyltransferase WSD1
MC	1B	TRITD1Bv1G208060	632600876	632602880	+	MC-87	Cytochrome b561 and DOMON domain-containing protein
MC	1B	TRITD1Bv1G208070	632621824	632623029	+	MC-87	GDSL esterase/lipase G
MC	1B	TRITD1Bv1G208250	633010332	633019818	-	MC-87	Maturase-like protein
MC	1B	TRITD1Bv1G208300	633075296	633076093	+	MC-87	Protein MIZU-KUSSEI 1
MC	1B	TRITD1Bv1G208340	633120768	633121625	+	MC-87	Chaperone protein DnaK G
MC	1B	TRITD1Bv1G208350	633122760	633127035	-	MC-87	Core-2/I-branching beta-1,6-N-acetylglucosaminyltransferase family protein
MC	1B	TRITD1Bv1G208360	633129907	633133449	-	MC-87	Sodium Bile acid symporter family
MC	1B	TRITD1Bv1G215550	649591595	649594945	+	MC-93	Subtilisin-like protease
MC	1B	TRITD1Bv1G215590	649749283	649754486	-	MC-93	Aspartic proteinase
MC	1B	TRITD1Bv1G217200	653906580	653909280	-	MC-94	transmembrane protein G
MC	1B	TRITD1Bv1G217260	654044803	654050312	-	MC-94	CTP synthase
MC	1B	TRITD1Bv1G217310	654156899	654158525	+	MC-94	Nuclear transcription factor Y subunit B
MC	1B	TRITD1Bv1G217350	654201035	654214900	-	MC-94	NBS-LRR disease resistance protein
MC	1B	TRITD1Bv1G217360	654215861	654219267	-	MC-94	Receptor-like protein kinase
MC	1B	TRITD1Bv1G217370	654286069	654289517	-	MC-94	Ketol-acid reductoisomerase (NADP(+))
MC	1B	TRITD1Bv1G217400	654317358	654318705	-	MC-94	Phospholipase A1
MC	1B	TRITD1Bv1G217460	654483377	654484444	+	MC-94	Sulfotransferase
MC	1B	TRITD1Bv1G217500	654794082	654796723	-	MC-94	Phospholipase A1
MC	1B	TRITD1Bv1G217520	654811418	654816341	-	MC-94	Malate dehydrogenase
MC	1B	TRITD1Bv1G217540	654826301	654828457	-	MC-94	GTP-binding nuclear protein
MC	1B	TRITD1Bv1G218420	656521224	656524106	-	MC-95	Yellow stripe 1A transporter
MC	1B	TRITD1Bv1G218440	656530375	656542144	-	MC-95	Disease resistance protein (NBS-LRR class) family
MC	1B	TRITD1Bv1G218460	656564977	656565264	+	MC-95	B3 domain-containing protein
MC	1B	TRITD1Bv1G218470	656565750	656577360	-	MC-95	Protein kinase, putative
MC	1B	TRITD1Bv1G218490	656709859	656716406	+	MC-95	Receptor-like protein kinase
MC	1B	TRITD1Bv1G218530	656843821	656844717	-	MC-95	Protein MIZU-KUSSEI 1
MC	1B	TRITD1Bv1G218550	656983262	656986428	-	MC-95	Isoprenylcysteine alpha-carbonyl methylesterase ICME
MC	1B	TRITD1Bv1G218560	656995864	656999512	-	MC-95	Delta(14)-sterol reductase
MC	1B	TRITD1Bv1G218630	657286374	657287433	-	MC-95	Kinase family protein
MC	1B	TRITD1Bv1G218650	657308509	657308955	-	MC-95	Invertase/pectin methylesterase inhibitor family protein
MC	1B	TRITD1Bv1G218730	657573059	657578563	-	MC-95	beta-galactosidase G
MC	1B	TRITD1Bv1G218740	657587452	657588446	+	MC-95	Transcription elongation factor 1
MC	1B	TRITD1Bv1G218760	657594286	657594717	-	MC-95	AT3g10020/T22K18_16 G
MC	1B	TRITD1Bv1G218770	657607285	657610871	-	MC-95	beta-galactosidase G
MC	1B	TRITD1Bv1G218790	657625723	657629650	-	MC-95	beta-galactosidase G
MC	1B	TRITD1Bv1G218850	657733464	657751874	-	MC-95	Disease resistance protein RPM1
MC	1B	TRITD1Bv1G218900	657816228	657821657	-	MC-95	Beta-galactosidase G
MC	1B	TRITD1Bv1G218950	657853057	657896616	+	MC-95	Disease resistance protein RPM1
MC	1B	TRITD1Bv1G218980	657917658	657919045	-	MC-95	F-box/RNI-like superfamily protein
MC	1B	TRITD1Bv1G218990	657951488	657956185	+	MC-95	Peroxisomal membrane protein PEX14
MC	1B	TRITD1Bv1G219000	657962604	657967376	+	MC-95	Zinc finger CCCH domain protein
MC	1B	TRITD1Bv1G219030	657999974	658001621	+	MC-95	Methionyl-tRNA formyltransferase
MC	1B	TRITD1Bv1G219050	658124534	658125457	-	MC-95	DUF1645 family protein
MC	1B	TRITD1Bv1G219100	658230230	658230421	-	MC-95	Serine-rich family protein G
MC	1B	TRITD1Bv1G219120	658313220	658318428	+	MC-95	Cinnamoyl-CoA reductase
MC	1B	TRITD1Bv1G219140	658375153	658377144	+	MC-95	Glutamyl-tRNA (Gln) amidotransferase subunit A
MC	1B	TRITD1Bv1G219150	658377715	658385429	-	MC-95	Polygalacturonase
MC	1B	TRITD1Bv1G219210	658471535	658472275	+	MC-95	GATA transcription factor, putative
MC	1B	TRITD1Bv1G219240	658644503	658648741	-	MC-95	Sugar transporter protein
MC	1B	TRITD1Bv1G219250	658656048	658657037	+	MC-95	DNA-3-methyladenine glycosylase 1
MC	1B	TRITD1Bv1G222750	665169055	665172838	-	MC-96	TPR repeat-containing thioredoxin TTL1
MC	1B	TRITD1Bv1G222760	665320932	665326630	-	MC-96	intracellular protein transporter G
MC	1B	TRITD1Bv1G222770	665332246	665333998	+	MC-96	Tesmin/TSO1-like CXC domain-containing protein
MC	1B	TRITD1Bv1G222790	665385665	665386822	+	MC-96	F-box protein
MC	1B	TRITD1Bv1G223040	665828033	665830624	-	MC-96	Acyl-protein thioesterase 2
OC	1B	TRITD1Bv1G226130	672182368	672461222	+	OC-80	E3 UFM1-protein ligase-like protein G
OC	1B	TRITD1Bv1G226210	672350184	672374621	-	OC-80	Translation initiation factor if-2, putative
MC	2A	TRITD2Av1G003910	6835977	6838545	+	MC-102	Serine-rich 25 kDa antigen protein G
MC	2A	TRITD2Av1G003920	6907540	6908705	+	MC-102	Protein PLANT CADMIUM RESISTANCE 2
MC	2A	TRITD2Av1G003960	6950779	6952013	+	MC-102	Protein PLANT CADMIUM RESISTANCE 2
MC	2A	TRITD2Av1G004020	7006227	7010749	-	MC-102	Protein kinase
MC	2A	TRITD2Av1G004100	7099219	7100670	-	MC-102	Serine/threonine-protein kinase
MC	2A	TRITD2Av1G004110	7108795	7117318	-	MC-102	Protein kinase
MC	2A	TRITD2Av1G004170	7171776	7172252	-	MC-102	Fusarium resistance protein I2C-5-like G
MC	2A	TRITD2Av1G004180	7207115	7207891	+	MC-102	DUF1635 family protein
MC	2A	TRITD2Av1G004190	7224997	7230617	-	MC-102	Meiosis-specific protein PAIR3 G
MC	2A	TRITD2Av1G028850	58515000	58516162	+	MC-107	Peroxidase
MC	2A	TRITD2Av1G028930	58644212	58646957	+	MC-107	Peroxidase
MC	2A	TRITD2Av1G028940	58650216	58651367	+	MC-107	Peroxidase
MC	2A	TRITD2Av1G028960	58654547	58655188	-	MC-107	Peroxidase
MC	2A	TRITD2Av1G028980	58668004	58669624	+	MC-107	AT hook motif-containing protein, putative G
MC	2A	TRITD2Av1G029010	58801447	58871431	-	MC-107	Peroxidase
MC	2A	TRITD2Av1G029030	58860654	58861768	-	MC-107	Peroxidase
MC	2A	TRITD2Av1G029060	58914623	58918573	-	MC-107	Heat shock 70 kDa protein
MC	2A	TRITD2Av1G029110	58995967	58997206	-	MC-107	Peroxidase
MC	2A	TRITD2Av1G029130	59006010	59124353	-	MC-107	Peroxidase
MC	2A	TRITD2Av1G029140	59027910	59029191	-	MC-107	Peroxidase
MC	2A	TRITD2Av1G029190	59211281	59212035	-	MC-107	Peroxidase
MC	2A	TRITD2Av1G029200	59551270	59552496	-	MC-107	Peroxidase
MC	2A	TRITD2Av1G029210	59652158	59654241	-	MC-107	Peroxidase
MC	2A	TRITD2Av1G029230	59700609	59702365	-	MC-107	Peroxidase
MC	2A	TRITD2Av1G029240	59747080	59748104	-	MC-107	BHLH transcription factor
MC	2A	TRITD2Av1G029320	60226824	60229118	+	MC-107	Ribosomal protein L19
LR	2A	TRITD2Av1G069790	163744077	163746897	-	LR93	Serine/threonine-protein kinase WNK1 G
LR	2A	TRITD2Av1G083310	197502417	197511976	-	LR94	Pentatricopeptide repeat-containing protein family
LR	2A	TRITD2Av1G083320	197623930	197628314	-	LR94	GRAS transcription factor
LR	2A	TRITD2Av1G083500	198050715	198053674	+	LR94	Formin-like protein
LR	2A	TRITD2Av1G083660	198344553	198345231	-	LR94	Histone H2A
LR	2A	TRITD2Av1G083890	199219834	199220590	-	LR94	transmembrane protein, putative (DUF1218)
LR	2A	TRITD2Av1G083940	199458865	199463563	+	LR94	50S ribosomal protein L28
LR	2A	TRITD2Av1G083950	199465150	199472906	-	LR94	Oxygen-evolving enhancer protein 3-2, chloroplastic
LR	2A	TRITD2Av1G084010	199489879	199492516	-	LR94	Beta-amylase
LR	2A	TRITD2Av1G084300	200215816	200216275	-	LR94	Ryanodine receptor 3 G
LR	2A	TRITD2Av1G084310	200254563	200259013	+	LR94	Basic helix-loop-helix transcription factor
LR	2A	TRITD2Av1G084320	200260562	200261812	-	LR94	Blue copper protein
LR	2A	TRITD2Av1G084330	200265795	200268995	-	LR94	Cysteine-rich receptor kinase
LR	2A	TRITD2Av1G084350	200269643	200273218	+	LR94	Cysteine-rich receptor kinase
LR	2A	TRITD2Av1G084420	200383985	200384998	+	LR94	MBOAT (Membrane bound O-acyl transferase) family protein
MC	2A	TRITD2Av1G084430	200386084	200391734	-	MC-117	Mitochondrial import inner membrane translocase subunit Tim21
MC	2A	TRITD2Av1G084490	200630923	200632964	+	MC-117	Glucan endo-1,3-beta-glucosidase 3
MC	2A	TRITD2Av1G084500	200679904	200683632	-	MC-117	Receptor-like protein kinase
MC	2A	TRITD2Av1G084510	200686320	200688899	+	MC-117	Receptor-like protein kinase, putative,expressed
MC	2A	TRITD2Av1G084530	200707372	200723051	-	MC-117	Cysteine-rich receptor kinase
MC	2A	TRITD2Av1G084590	200740490	200741464	+	MC-117	Receptor-like protein kinase
MC	2A	TRITD2Av1G084600	200743195	200747533	-	MC-117	Receptor-like protein kinase
MC	2A	TRITD2Av1G084610	200750925	200754013	-	MC-117	receptor kinase 1
MC	2A	TRITD2Av1G084620	200799409	200799881	-	MC-117	B-block-binding subunit of TFIIIC protein G
MC	2A	TRITD2Av1G084640	200802283	200802834	-	MC-117	Chaperone DnaJ-domain superfamily protein G
MC	2A	TRITD2Av1G084660	200866683	200936540	-	MC-117	Kinase family protein
MC	2A	TRITD2Av1G084720	201115894	201123203	-	MC-117	Receptor-like protein kinase, putative,expressed
MC	2A	TRITD2Av1G084730	201154041	201165379	-	MC-117	Receptor protein kinase, putative
MC	2A	TRITD2Av1G084800	201241104	201244041	-	MC-117	Protein kinase
MC	2A	TRITD2Av1G084910	201528693	201533761	-	MC-117	Protein kinase
MC	2A	TRITD2Av1G085050	201969114	201970701	-	MC-117	Pentatricopeptide repeat-containing protein
MC	2A	TRITD2Av1G085240	202177020	202189112	-	MC-117	Receptor protein kinase-like protein
MC	2A	TRITD2Av1G085250	202190488	202192864	-	MC-117	Protein kinase
MC	2A	TRITD2Av1G085260	202234601	202235908	+	MC-117	Aspartic proteinase nepenthesin-1
MC	2A	TRITD2Av1G085320	202305838	202307154	+	MC-117	Aspartic proteinase nepenthesin-1
MC	2A	TRITD2Av1G085410	202428874	202430181	+	MC-117	Aspartic proteinase nepenthesin-1
MC	2A	TRITD2Av1G085480	202498779	202506785	-	MC-117	Pre-rRNA-processing protein esf1
MC	2A	TRITD2Av1G085490	202510216	202515131	+	MC-117	Glycerol-3-phosphate acyltransferase 3
MC	2A	TRITD2Av1G085500	202516315	202517019	-	MC-117	Late embryogenesis abundant (LEA) hydroxyproline-rich glycoprotein family
MC	2A	TRITD2Av1G085680	202794257	202799435	+	MC-117	ATP-dependent Clp protease proteolytic subunit G
MC	2A	TRITD2Av1G085700	202800014	202807616	-	MC-117	PPDK regulatory protein
MC	2A	TRITD2Av1G085850	203217200	203217919	+	MC-117	Glutathione S-transferase
MC	2A	TRITD2Av1G085860	203221723	203222133	-	MC-117	Oral cancer overexpressed protein 1
MC	2A	TRITD2Av1G085870	203223425	203231540	+	MC-117	Tyrosyl-DNA phosphodiesterase 1
MC	2A	TRITD2Av1G085990	203423847	203424878	+	MC-117	Protein translation factor SUI1-like protein
MC	2A	TRITD2Av1G086000	203612031	203613231	-	MC-117	Xyloglucan endotransglucosylase/hydrolase
MC	2A	TRITD2Av1G086060	203719961	203721994	+	MC-117	Isocitrate lyase
MC	2A	TRITD2Av1G086070	203725584	203728610	-	MC-117	Syntaxin, putative
MC	2A	TRITD2Av1G086090	203757291	203761932	-	MC-117	Ankyrin repeat protein family-like protein
MC	2A	TRITD2Av1G086200	204191830	204196526	-	MC-117	TBC1 domain family member
MC	2A	TRITD2Av1G135400	371793279	371798111	-	MC-118	TatD family
MC	2A	TRITD2Av1G135440	371811916	371819568	+	MC-118	Ribosome maturation factor RimP
MC	2A	TRITD2Av1G135450	371820165	371824796	-	MC-118	D-amino acid dehydrogenase
MC	2A	TRITD2Av1G135750	372840357	372840665	+	MC-118
MC	2A	TRITD2Av1G135760	372857932	372867365	+	MC-118	fanconi anemia group D2 protein
MC	2A	TRITD2Av1G135770	372867775	372868011	-	MC-118	outer envelope membrane protein 7 G
MC	2A	TRITD2Av1G135850	373329603	373331034	-	MC-118	Melanoma-associated antigen D2 G
MC	2A	TRITD2Av1G135860	373343861	373346704	+	MC-118	Thymidine kinase
MC	2A	TRITD2Av1G136080	373936882	373938663	-	MC-118	9-cis-epoxycarotenoid dioxygenase
MC	2A	TRITD2Av1G136200	374348011	374348610	+	MC-118	DNA-directed RNA polymerase subunit G
MC	2A	TRITD2Av1G136210	374390107	374392768	+	MC-118	Jasmonate zim-domain protein
MC	2A	TRITD2Av1G136220	374393067	374396376	-	MC-118	Peroxisomal (S)-2-hydroxy-acid oxidase
MC	2A	TRITD2Av1G136240	374397734	374401190	-	MC-118	Peroxisomal membrane protein 13 G
MC	2A	TRITD2Av1G136310	374631768	374635160	+	MC-118	Receptor-like kinase
MC	2A	TRITD2Av1G140670	387798002	387798730	+	MC-119	Zinc finger family protein
MC	2A	TRITD2Av1G140680	387801715	387807063	-	MC-119	Tetraacyldisaccharide 4'-kinase family protein
MC	2A	TRITD2Av1G140810	388139787	388144243	+	MC-119	Potassium transporter
MC	2A	TRITD2Av1G140870	388275455	388276003	-	MC-119	Senescence regulator
MC	2A	TRITD2Av1G140890	388389641	388550527	-	MC-119	GPI-anchored protein G
MC	2A	TRITD2Av1G140940	388452824	388455506	-	MC-119	F11F12.2 protein, putative G
MC	2A	TRITD2Av1G141040	388621027	388624275	+	MC-119	RNA-binding family protein
MC	2A	TRITD2Av1G141130	388766904	388768373	+	MC-119	Cytochrome P450
MC	2A	TRITD2Av1G141140	388769008	388771469	-	MC-119	Tobamovirus multiplication 1
MC	2A	TRITD2Av1G147710	407162069	407162688	+	MC-120	C2 domain-containing protein-like
MC	2A	TRITD2Av1G147770	407223600	407224283	+	MC-120	C2 domain-containing protein
MC	2A	TRITD2Av1G147800	407279841	407284436	+	MC-120	Aminotransferase
MC	2A	TRITD2Av1G147840	407325448	407329051	+	MC-120	Protein DETOXIFICATION
MC	2A	TRITD2Av1G147860	407329514	407335481	-	MC-120	Katanin p80 WD40 repeat-containing subunit B1 homolog
MC	2A	TRITD2Av1G167800	464870963	464882855	-	MC-121	Small ribosomal subunit biogenesis GTPase RsgA
MC	2A	TRITD2Av1G175520	489514677	489518767	+	MC-122	Glycine--tRNA ligase
MC	2A	TRITD2Av1G175580	489777510	489779384	+	MC-122	Cytochrome b-c1 complex subunit Rieske, mitochondrial
MC	2A	TRITD2Av1G175810	490216750	490217796	+	MC-122	Werner Syndrome-like exonuclease
MC	2A	TRITD2Av1G175960	490512203	490514478	+	MC-122	glycosyltransferase family exostosin protein
MC	2A	TRITD2Av1G175990	490514889	490515492	-	MC-122	Pollen specific protein
MC	2A	TRITD2Av1G176210	490895945	490896858	-	MC-122	Flavoprotein wrbA G
MC	2A	TRITD2Av1G176230	490939109	490940861	+	MC-122	Nudix hydrolase
MC	2A	TRITD2Av1G176330	491113662	491116580	+	MC-122	Ethylene-responsive transcription factor, putative
MC	2A	TRITD2Av1G176360	491140643	491141837	-	MC-122	Heavy metal transport/detoxification superfamily protein G
MC	2A	TRITD2Av1G176510	491565986	491566880	-	MC-122	Heavy metal transport/detoxification superfamily protein G
MC	2A	TRITD2Av1G176570	491989069	491990478	+	MC-122	Pentatricopeptide repeat-containing protein
MC	2A	TRITD2Av1G176580	491991819	492001791	-	MC-122	5'-AMP-activated protein kinase subunit gamma
MC	2A	TRITD2Av1G176620	492195592	492198990	-	MC-122	Potassium transporter
MC	2A	TRITD2Av1G176750	492595789	492598818	+	MC-123	Potassium transporter
MC	2A	TRITD2Av1G176780	492651393	492654607	-	MC-123	DNA cross-link repair protein
MC	2A	TRITD2Av1G176790	492659470	492665246	-	MC-123	forkhead-associated domain-containing protein / FHA domain-containing protein
OC	2A	TRITD2Av1G260380	703383898	703387420	-	OC-106	F-box/WD-40 repeat-containing protein
OC	2A	TRITD2Av1G260420	703465530	703467220	-	OC-106	Cytochrome P450
OC	2A	TRITD2Av1G260470	703526112	703527206	+	OC-106	Glycosyltransferase G
OC	2A	TRITD2Av1G260480	703527468	703527794	+	OC-106	Glycosyltransferase G
OC	2A	TRITD2Av1G260490	703537588	703538346	-	OC-106	Ethylene-responsive transcription factor
OC	2A	TRITD2Av1G260530	703598433	703600698	+	OC-106	BAG family molecular chaperone regulator
OC	2A	TRITD2Av1G260560	703788381	703790008	-	OC-106	Cytochrome P450 family protein, expressed
OC	2A	TRITD2Av1G260570	703832744	703833313	-	OC-106	Cytochrome P450, putative
OC	2A	TRITD2Av1G260610	704098956	704101133	+	OC-106	Cytochrome P450 family protein
OC	2A	TRITD2Av1G260620	704104037	704118850	-	OC-106	ABC transporter C family protein
OC	2A	TRITD2Av1G260630	704119571	704120161	+	OC-106	Translation elongation factor EF1A/initiation factor IF2gamma family protein G
OC	2A	TRITD2Av1G260710	704180435	704184376	+	OC-106	Remorin
OC	2A	TRITD2Av1G260730	704227970	704236394	+	OC-106	Serine/threonine-protein phosphatase 6 regulatory subunit 3
OC	2A	TRITD2Av1G260740	704237139	704237631	-	OC-106	RPM1-interacting protein 4
OC	2A	TRITD2Av1G260780	704403538	704408183	+	OC-106	RNA binding protein
LR	2A	TRITD2Av1G261520	706929609	706930473	-	LR102	Protein branchless trichome G
LR	2A	TRITD2Av1G261560	706972156	706974751	+	LR102	CDP-diacylglycerol--inositol 3-phosphatidyltransferase
LR	2A	TRITD2Av1G261570	706975875	706980525	+	LR102	Rho GTPase-activating protein G
LR	2A	TRITD2Av1G261580	706985805	706986116	-	LR102	Histone H4
LR	2A	TRITD2Av1G261600	706999938	707000831	-	LR102	Acidic endochitinase
LR	2A	TRITD2Av1G261610	707010949	707011842	-	LR102	Acidic endochitinase
LR	2A	TRITD2Av1G261620	707021960	707022556	-	LR102	Acidic endochitinase
LR	2A	TRITD2Av1G261660	707036452	707038745	+	LR102
LR	2A	TRITD2Av1G261710	707161597	707163324	-	LR102	IQ domain-containing protein
LR	2A	TRITD2Av1G261730	707196842	707197609	+	LR102	Amino acid permease
LR	2A	TRITD2Av1G261750	707304509	707305594	-	LR102	BTB/POZ and MATH domain-containing protein 2
LR	2A	TRITD2Av1G261770	707323292	707324320	-	LR102	Leucine-rich repeat receptor-like protein kinase family protein
LR	2A	TRITD2Av1G261780	707332037	707332528	-	LR102	Leucine-rich repeat receptor-like protein kinase family protein
LR	2A	TRITD2Av1G261820	707373369	707374460	+	LR102	BTB/POZ and MATH domain-containing protein 2
LR	2A	TRITD2Av1G261850	707429212	707431100	+	LR102	BTB/POZ domain containing protein, expressed
LR	2A	TRITD2Av1G261860	707431474	707435043	+	LR102	BTB/POZ domain containing protein, expressed
MC	2A	TRITD2Av1G263560	710361794	710367955	+	MC-132	GrpE protein homolog
MC	2A	TRITD2Av1G263580	710370968	710371492	-	MC-132	RING/U-box superfamily protein, putative
MC	2A	TRITD2Av1G263590	710374326	710378161	+	MC-132	26S protease regulatory subunit
MC	2A	TRITD2Av1G263600	710414144	710416206	+	MC-132	Pentatricopeptide repeat-containing protein
MC	2A	TRITD2Av1G263610	710416407	710419717	+	MC-132	Peroxidase
MC	2A	TRITD2Av1G263620	710420589	710421239	+	MC-132	Late embryogenesis abundant (LEA) hydroxyproline-rich glycoprotein family
MC	2A	TRITD2Av1G263640	710433954	710482005	+	MC-132	Pathogenesis-related protein 1
MC	2A	TRITD2Av1G263650	710529602	710553945	+	MC-132	Pathogenesis-related protein 1
OC	2A	TRITD2Av1G278730	741950343	741950997	-	OC-111	Early light-induced protein 2, chloroplastic
OC	2A	TRITD2Av1G278740	741953329	741954585	-	OC-111	Transcription factor, MADS-box
OC	2A	TRITD2Av1G278750	741977999	741978331	-	OC-111	mediator of RNA polymerase II transcription subunit 15a-like protein G
OC	2A	TRITD2Av1G278760	741998536	741999477	-	OC-111	Transcription factor, MADS-box
MC	2A	TRITD2Av1G282140	748643540	748647605	+	MC-138	Actin-related family protein
MC	2A	TRITD2Av1G282150	748649029	748651218	-	MC-138	Ubiquitin-conjugating enzyme E2
MC	2A	TRITD2Av1G282170	748691289	748693174	+	MC-138	Regulatory protein recX
OC	2A	TRITD2Av1G287460	758960425	758962870	-	OC-120	Beta-glucosidase
OC	2A	TRITD2Av1G287470	758976591	758978584	+	OC-120	Fiber protein Fb34
OC	2A	TRITD2Av1G287480	759021187	759022275	+	OC-120	Isopropylmalate dehydrogenase
OC	2A	TRITD2Av1G287510	759061494	759067381	+	OC-120	WD-repeat protein, putative
OC	2A	TRITD2Av1G287520	759090924	759096006	+	OC-120	Cytochrome P450
OC	2A	TRITD2Av1G287590	759239627	759243849	+	OC-120	Ethylene-overproduction protein 1
OC	2A	TRITD2Av1G287610	759247695	759248438	-	OC-120	Dof zinc finger protein
OC	2A	TRITD2Av1G287630	759295147	759296663	+	OC-120	Myb/SANT-like DNA-binding domain protein
OC	2A	TRITD2Av1G287650	759309687	759423535	-	OC-120	Dof zinc finger protein 3 TE?
OC	2A	TRITD2Av1G287750	759451722	759452411	-	OC-120	Dof-like zinc finger protein
OC	2A	TRITD2Av1G287760	759510195	759511642	+	OC-120	Protochlorophyllide reductase
OC	2A	TRITD2Av1G287800	759586450	759589315	+	OC-120	Disease resistance protein (TIR-NBS-LRR class), putative
OC	2A	TRITD2Av1G287820	759599452	759600555	-	OC-120	Cytochrome P450 family protein, expressed
OC	2A	TRITD2Av1G287840	759612792	759613219	-	OC-120	Inositol 3-kinase G
OC	2A	TRITD2Av1G287890	759661574	759664698	+	OC-120	1D-myo-inositol 2-acetamido-2-deoxy-alpha-D-glucopyranoside deacetylase
OC	2A	TRITD2Av1G287900	759665622	759673838	+	OC-120	Sugar transporter, putative
MC	2A	TRITD2Av1G288310	760418019	760427436	-	MC-143	DNA mismatch repair MutS family protein
OC	2B	TRITD2Bv1G009530	19817676	19821797	+	OC-126	Serine/threonine-protein kinase
OC	2B	TRITD2Bv1G009540	19823310	19827579	-	OC-126	Transcription factor
OC	2B	TRITD2Bv1G009570	19947934	19950744	-	OC-126	NBS-LRR-like resistance protein
OC	2B	TRITD2Bv1G009580	20038113	20044921	+	OC-126	NBS-LRR-like resistance protein
OC	2B	TRITD2Bv1G009610	20365639	20367042	+	OC-126	Leucine zipper-containing protein-like
OC	2B	TRITD2Bv1G009620	20422456	20425127	+	OC-126	Exocyst complex component, putative
OC	2B	TRITD2Bv1G009970	21455156	21457765	-	OC-126	Exocyst complex component 7
OC	2B	TRITD2Bv1G010030	21587671	21591163	+	OC-126	NBS-LRR-like resistance protein
OC	2B	TRITD2Bv1G010050	21611497	21617977	+	OC-126	Exocyst complex component, putative
OC	2B	TRITD2Bv1G010060	21628431	21631775	-	OC-126	NBS-LRR-like resistance protein
MC	2B	TRITD2Bv1G011250	23873710	23875684	-	MC-149	Glyoxylate reductase/hydroxypyruvate reductase
MC	2B	TRITD2Bv1G011260	23878951	23880318	-	MC-149	HXXXD-type acyl-transferase family protein
MC	2B	TRITD2Bv1G011270	23881320	23884578	-	MC-149	Arginase
MC	2B	TRITD2Bv1G011280	23890519	23891924	-	MC-149	HXXXD-type acyl-transferase family protein
MC	2B	TRITD2Bv1G011290	23906047	23907468	+	MC-149	HXXXD-type acyl-transferase family protein
MC	2B	TRITD2Bv1G011310	23938663	23939304	+	MC-149	Plant invertase/pectin methylesterase inhibitor superfamily protein, putative
MC	2B	TRITD2Bv1G011380	24042087	24047060	+	MC-149	3-ketoacyl-CoA thiolase
MC	2B	TRITD2Bv1G011400	24067561	24082975	-	MC-149	Terpene cyclase/mutase family member
MC	2B	TRITD2Bv1G011500	24308557	24317655	-	MC-149	Cytochrome P450-like protein
OC	2B	TRITD2Bv1G015850	33368221	33370671	-	OC-127	Serine/threonine-protein kinase
OC	2B	TRITD2Bv1G015860	33377355	33437229	+	OC-127	Peptidylprolyl isomerase G
OC	2B	TRITD2Bv1G015870	33384479	33384847	+	OC-127	Peptidylprolyl isomerase
MC	2B	TRITD2Bv1G025540	56658223	56660088	-	MC-151	Serine/threonine-protein kinase ATM
MC	2B	TRITD2Bv1G025590	56772170	56774159	+	MC-151	Glycosyltransferases
MC	2B	TRITD2Bv1G025600	56779627	56781372	-	MC-151	Glycosyltransferases
MC	2B	TRITD2Bv1G025650	56953213	56954836	+	MC-151	F-box family protein
MC	2B	TRITD2Bv1G025720	57177759	57258373	+	MC-151	Elongation factor 1-alpha
MC	2B	TRITD2Bv1G029050	66761869	66762916	+	MC-152	Xyloglucan endotransglucosylase/hydrolase
MC	2B	TRITD2Bv1G029070	66852466	66855484	+	MC-152	TPX2 (Targeting protein for Xklp2) family protein, putative G
MC	2B	TRITD2Bv1G029080	66861139	66862086	-	MC-152	F-box protein family-like
MC	2B	TRITD2Bv1G029090	66940164	66943540	+	MC-152	Translation initiation factor 2 subunit alpha
MC	2B	TRITD2Bv1G041930	104660955	104662179	-	MC-157	Zinc finger protein 512B family TE?
MC	2B	TRITD2Bv1G042060	105160763	105161662	+	MC-157	Zinc finger CCCH domain-containing protein TE?
MC	2B	TRITD2Bv1G055680	142871313	142874366	-	MC-162	ATP-dependent RNA helicase DeaD
MC	2B	TRITD2Bv1G055690	142888424	142931210	+	MC-162	GDSL esterase/lipase
MC	2B	TRITD2Bv1G055720	142898332	142898940	+	MC-162	GDSL esterase/lipase
MC	2B	TRITD2Bv1G055750	142943050	142944434	+	MC-162	GDSL esterase/lipase
MC	2B	TRITD2Bv1G055760	142992834	142994270	-	MC-162	GDSL esterase/lipase
MC	2B	TRITD2Bv1G055860	143195315	143195831	-	MC-162	lon protease 1 G
MC	2B	TRITD2Bv1G055930	143386173	143389876	+	MC-162	S2 self-incompatibility locus-linked pollen 3.2 protein G
LR	2B	TRITD2Bv1G174160	514692307	514694243	+	LR143	Kinase family protein
LR	2B	TRITD2Bv1G174170	514695699	514700706	-	LR143	Cmp-sialic acid transporter, putative
LR	2B	TRITD2Bv1G174260	514941054	514943033	+	LR143	Chaperone protein ClpB 2 G
LR	2B	TRITD2Bv1G174270	514943722	514946196	-	LR143	Phosphoglycolate phosphatase
LR	2B	TRITD2Bv1G174340	515091668	515093698	+	LR143	Amino acid permease
LR	2B	TRITD2Bv1G174350	515122223	515124716	+	LR143	cDNA clone:001-108-A06, full insert sequence G
MC	2B	TRITD2Bv1G176590	521954294	521957612	-	MC-172	6,7-dimethyl-8-ribityllumazine synthase
MC	2B	TRITD2Bv1G176600	521960871	521967761	-	MC-172	RNA-binding La domain-containing protein
MC	2B	TRITD2Bv1G176610	522091405	522093590	+	MC-172	Pentatricopeptide repeat-containing protein
MC	2B	TRITD2Bv1G176630	522126771	522127830	+	MC-172	CONSTANS-like protein
MC	2B	TRITD2Bv1G176680	522217725	522220241	+	MC-172	BnaA05g24630D protein G
MC	2B	TRITD2Bv1G176690	522222513	522224771	+	MC-172	Mitogen activated protein kinase kinase G
MC	2B	TRITD2Bv1G176770	522569940	522575279	+	MC-172	DNA mismatch repair protein mutS
MC	2B	TRITD2Bv1G176800	522627871	522633665	+	MC-172	DNA mismatch repair protein mutS
MC	2B	TRITD2Bv1G176840	522866399	522867723	+	MC-172	Peroxidase
MC	2B	TRITD2Bv1G176860	522938083	522941190	+	MC-172	Cysteine desulfurase
MC	2B	TRITD2Bv1G176870	522943794	522945007	+	MC-172	Photosystem II reaction center PsbP family protein
MC	2B	TRITD2Bv1G176880	522945951	522951667	-	MC-172	O-fucosyltransferase family protein
MC	2B	TRITD2Bv1G176960	523275982	523277195	+	MC-172	S-adenosylmethionine decarboxylase proenzyme
MC	2B	TRITD2Bv1G176970	523358450	523361385	-	MC-172	Peroxidase
MC	2B	TRITD2Bv1G176980	523362576	523362773	+	MC-172	Protein phosphatase 2C family protein G
MC	2B	TRITD2Bv1G177060	523545442	523548953	+	MC-172	ATP-dependent zinc metalloprotease FtsH
MC	2B	TRITD2Bv1G177070	523549476	523551209	-	MC-172	N-acetyltransferase ESCO2
MC	2B	TRITD2Bv1G177160	523900530	523902842	+	MC-172	Major facilitator superfamily protein
MC	2B	TRITD2Bv1G177170	523903804	523910643	-	MC-172	Enhancer of rudimentary homolog
MC	2B	TRITD2Bv1G177190	523912223	523917702	-	MC-172	Eukaryotic translation initiation factor 4G-like protein
MC	2B	TRITD2Bv1G196960	584626793	584630911	-	MC-173	3-oxo-5-alpha-steroid 4-dehydrogenase 3
MC	2B	TRITD2Bv1G220270	662727263	662729672	+	MC-183	Glycosyltransferase
MC	2B	TRITD2Bv1G220280	662730567	662736386	+	MC-183	Nucleolar complex protein 4-like protein
MC	2B	TRITD2Bv1G220290	662738364	662742105	+	MC-183	Glutamate receptor
MC	2B	TRITD2Bv1G220310	662753561	662754057	-	MC-183	S-acyltransferase
MC	2B	TRITD2Bv1G220360	662970261	662971535	-	MC-183	Endothelin-converting enzyme 2 G
MC	2B	TRITD2Bv1G220370	662974649	662980484	+	MC-183	S-acyltransferase
MC	2B	TRITD2Bv1G220430	663441784	663442344	+	MC-183	Ring finger protein
MC	2B	TRITD2Bv1G220490	664026371	664028567	-	MC-183	Lectin receptor kinase
MC	2B	TRITD2Bv1G220500	664030473	664034570	-	MC-183	Myb/SANT-like DNA-binding domain protein
MC	2B	TRITD2Bv1G220510	664035271	664038015	+	MC-183	Protein MULTIPLE CHLOROPLAST DIVISION SITE 1 G
MC	2B	TRITD2Bv1G220520	664038575	664041711	-	MC-183	Ras-related protein Rab-8B
OC	2B	TRITD2Bv1G224070	676660902	676663625	+	OC-164	Aminomethyltransferase
OC	2B	TRITD2Bv1G224130	676884751	676886664	+	OC-164	Pectin lyase-like superfamily protein
OC	2B	TRITD2Bv1G224170	677124437	677126431	+	OC-164	Polyphenol oxidase
OC	2B	TRITD2Bv1G224180	677153515	677154267	-	OC-164	F-box domain containing protein
OC	2B	TRITD2Bv1G224190	677158400	677161461	-	OC-164	Phospholipid scramblase
OC	2B	TRITD2Bv1G224200	677229526	677243908	-	OC-164	transmembrane protein, putative (DUF594)
OC	2B	TRITD2Bv1G224230	677421360	677422253	+	OC-164	Acidic endochitinase
OC	2B	TRITD2Bv1G224240	677426685	677427578	+	OC-164	Acidic endochitinase
OC	2B	TRITD2Bv1G224260	677532365	677532676	+	OC-164	Histone H4
OC	2B	TRITD2Bv1G224270	677596946	677597257	+	OC-164	Histone H4
OC	2B	TRITD2Bv1G224290	677607375	677609986	-	OC-164	CDP-diacylglycerol--inositol 3-phosphatidyltransferase
OC	2B	TRITD2Bv1G232320	703331447	703332415	+	OC-169	Oxidative stress 3, putative isoform 2 G
OC	2B	TRITD2Bv1G232330	703333290	703337541	-	OC-169	Endoribonuclease YbeY
OC	2B	TRITD2Bv1G232380	703441825	703450525	-	OC-169	V-type proton ATPase subunit a
OC	2B	TRITD2Bv1G232410	703660325	703664346	+	OC-169	GTP cyclohydrolase 1
OC	2B	TRITD2Bv1G232450	703888449	703889252	-	OC-169	Cysteine/Histidine-rich C1 domain family protein G
OC	2B	TRITD2Bv1G232550	704473959	704475854	+	OC-169	Flavanone 3-hydroxylase
OC	2B	TRITD2Bv1G232570	704534115	704539683	-	OC-169	Adenosylhomocysteinase
OC	2B	TRITD2Bv1G232610	704739210	704741932	+	OC-169	Serine hydroxymethyltransferase
OC	2B	TRITD2Bv1G232630	704769452	704775647	+	OC-169	Kinase family protein
OC	2B	TRITD2Bv1G232650	704933038	704933487	+	OC-169	SAUR-like auxin-responsive protein family
OC	2B	TRITD2Bv1G232660	704962994	704963443	+	OC-169	SAUR-like auxin-responsive protein family
OC	2B	TRITD2Bv1G232670	704996013	704996399	+	OC-169	SAUR-like auxin-responsive protein family
OC	2B	TRITD2Bv1G232690	705055256	705055630	+	OC-169	SAUR-like auxin-responsive protein family
OC	2B	TRITD2Bv1G232720	705194372	705194779	+	OC-169	SAUR-like auxin-responsive protein family
OC	2B	TRITD2Bv1G232740	705284818	705285216	+	OC-169	SAUR-like auxin-responsive protein family
OC	2B	TRITD2Bv1G232780	705330580	705331339	+	OC-169	Amino-acid permease BAT1-like protein G
OC	2B	TRITD2Bv1G232810	705442259	705443482	+	OC-169	BTB/POZ domain containing protein, expressed
OC	2B	TRITD2Bv1G232820	705444531	705461760	-	OC-169	Mediator of RNA polymerase II transcription subunit 13
OC	2B	TRITD2Bv1G232900	705652166	705652570	+	OC-169	SAUR-like auxin-responsive protein family
OC	2B	TRITD2Bv1G232910	705687621	705688187	+	OC-169	SAUR-like auxin-responsive protein family
OC	2B	TRITD2Bv1G232970	705981983	705982438	+	OC-169	SAUR-like auxin-responsive protein family
OC	2B	TRITD2Bv1G233000	706051894	706052968	+	OC-169	Werner Syndrome-like exonuclease
OC	2B	TRITD2Bv1G233050	706724909	706726096	+	OC-169	Glutathione S-transferase
OC	2B	TRITD2Bv1G233080	706731077	706735174	-	OC-169	NBS-LRR-like resistance protein
OC	2B	TRITD2Bv1G233100	706738794	706740817	-	OC-169	BSD domain containing protein
OC	2B	TRITD2Bv1G233120	706741864	706745788	-	OC-169	26S proteasome regulatory subunit
OC	2B	TRITD2Bv1G233140	706746359	706748167	+	OC-169	Mediator of RNA polymerase II transcription subunit 7
OC	2B	TRITD2Bv1G233150	706749433	706752586	-	OC-169	Receptor-kinase, putative
OC	2B	TRITD2Bv1G233170	707050758	707056530	+	OC-169	Cyclin-related family protein
MC	2B	TRITD2Bv1G237990	720393267	720517377	-	MC-190	Protein kinase-like
MC	2B	TRITD2Bv1G238010	720427348	720550253	-	MC-190	Receptor-like kinase
MC	2B	TRITD2Bv1G238050	720548330	720550095	-	MC-190	Receptor-like kinase
MC	2B	TRITD2Bv1G238060	720564109	720566402	-	MC-190	Isoaspartyl peptidase/L-asparaginase
MC	2B	TRITD2Bv1G238070	720593548	720675549	-	MC-190	Isoaspartyl peptidase/L-asparaginase
OC	2B	TRITD2Bv1G240330	727884338	727888339	+	OC-176	Glycerol kinase
OC	2B	TRITD2Bv1G240350	727911005	727911613	+	OC-176	translocase outer membrane 20-1 G
OC	2B	TRITD2Bv1G240410	728182201	728183874	-	OC-176	transmembrane protein, putative (DUF247)
OC	2B	TRITD2Bv1G240430	728194691	728196280	+	OC-176	transmembrane protein, putative (DUF247)
OC	2B	TRITD2Bv1G240530	728350013	728352363	+	OC-176	Ubiquitin carboxyl-terminal hydrolase
OC	2B	TRITD2Bv1G240540	728353432	728355554	+	OC-176	Short chain dehydrogenase/reductase
MC	2B	TRITD2Bv1G254760	761226336	761244865	-	MC-198	Sacsin
MC	2B	TRITD2Bv1G254800	761303034	761305087	+	MC-198	Endoglucanase
MC	2B	TRITD2Bv1G254820	761343772	761344777	-	MC-198	O-methyltransferase-like protein
MC	2B	TRITD2Bv1G254830	761345963	761346274	+	MC-198	Rapid alkalinization factor 1 G
MC	2B	TRITD2Bv1G254920	761506947	761509583	-	MC-198	Acyl-[acyl-carrier-protein]--UDP-N-acetylglucosamine O-acyltransferase
MC	2B	TRITD2Bv1G254940	761655154	761656964	-	MC-198	Acyl-[acyl-carrier-protein] hydrolase
MC	2B	TRITD2Bv1G254960	761797580	761798180	-	MC-198	LETM1 and EF-hand domain-containing protein 1, mitochondrial
MC	2B	TRITD2Bv1G254970	761808920	761809520	-	MC-198	LETM1 and EF-hand domain-containing protein 1, mitochondrial
MC	2B	TRITD2Bv1G254990	761839422	761841375	+	MC-198	Acetyl-coenzyme A synthetase
MC	2B	TRITD2Bv1G255000	761848609	761851135	+	MC-198	CASP-like protein
MC	2B	TRITD2Bv1G255260	762713911	762716552	-	MC-198	Disease resistance protein (NBS-LRR class) family
MC	2B	TRITD2Bv1G255270	762724682	762730648	-	MC-198	Ankyrin repeat protein-like
MC	2B	TRITD2Bv1G255350	762854861	762857081	+	MC-198	ERF/AP2 domain containing transcription factor G
MC	2B	TRITD2Bv1G255360	762925072	762931286	-	MC-198	Ankyrin repeat protein-like
MC	2B	TRITD2Bv1G255370	762933264	762938713	-	MC-198	Dolichyl-diphosphooligosaccharide--protein glycosyltransferase subunit STT3
MC	2B	TRITD2Bv1G255380	762984919	762986701	-	MC-198	CsAtPR5 G
MC	2B	TRITD2Bv1G255390	763048961	763062700	+	MC-198	CsAtPR5, putative, expressed G
MC	2B	TRITD2Bv1G258480	770786777	770793768	-	MC-203	Beta-glucosidase
MC	2B	TRITD2Bv1G258490	770956044	770959673	-	MC-203	Beta-glucosidase
MC	2B	TRITD2Bv1G258500	771158843	771160494	+	MC-203	Flavin-containing monooxygenase
MC	2B	TRITD2Bv1G258510	771200357	771200641	+	MC-203	Autonomous glycyl radical cofactor
MC	2B	TRITD2Bv1G258520	771227464	771229114	+	MC-203	Flavin-containing monooxygenase
MC	2B	TRITD2Bv1G258530	771400016	771400360	+	MC-203	Core-2/I-branching beta-1,6-N-acetylglucosaminyltransferase family protein G
MC	2B	TRITD2Bv1G258540	771687430	771694723	-	MC-203	Zinc import ATP-binding protein ZnuC
MC	2B	TRITD2Bv1G258550	771866545	771870889	+	MC-203	Beta-glucosidase
LR	2B	TRITD2Bv1G261170	777253775	777263904	-	LR166	Regulator of chromosome condensation (RCC1) family with FYVE zinc finger domain-containing protein
MC	2B	TRITD2Bv1G261910	778539247	778540662	+	MC-205	30S ribosomal protein S11
MC	2B	TRITD2Bv1G261930	778541753	778543660	-	MC-205	F-box family protein
MC	2B	TRITD2Bv1G261940	778604432	778606275	+	MC-205	F-box family protein
MC	2B	TRITD2Bv1G261960	778690414	778693647	+	MC-205	Leucine-rich repeat receptor-like protein kinase family protein
MC	2B	TRITD2Bv1G261980	778898534	778899468	-	MC-205	Werner Syndrome-like exonuclease
MC	2B	TRITD2Bv1G262070	779007218	779013749	+	MC-205	ABC transporter G family member
MC	2B	TRITD2Bv1G262080	779014882	779017632	-	MC-205	Farnesylcysteine lyase
MC	3A	TRITD3Av1G001360	2568624	2580676	+	MC-207	Sodium/hydrogen exchanger 1
MC	3A	TRITD3Av1G001400	2582756	2583319	-	MC-207	Glucokinase G
MC	3A	TRITD3Av1G001420	2624905	2628161	+	MC-207	Leucine-rich repeat receptor-like protein kinase family protein
MC	3A	TRITD3Av1G001450	2655370	2662461	+	MC-207	Glutamate receptor
MC	3A	TRITD3Av1G001460	2664703	2666179	-	MC-207	Glycosyltransferase
MC	3A	TRITD3Av1G001470	2667065	2674876	-	MC-207	Leucine--tRNA ligase
MC	3A	TRITD3Av1G011440	21491396	21495606	+	MC-213	DNA-directed RNA polymerase subunit beta'
MC	3A	TRITD3Av1G011460	21544740	21558963	+	MC-213	F-box family protein
MC	3A	TRITD3Av1G011490	21591732	21594850	-	MC-213	XH/XS domain-containing protein
MC	3A	TRITD3Av1G011500	21601076	21604460	-	MC-213	Laccase
MC	3A	TRITD3Av1G011620	21871591	21876130	-	MC-213	Ubiquitin-conjugating enzyme E2
MC	3A	TRITD3Av1G011640	21883283	21887935	-	MC-213	WD repeat-containing protein 1
MC	3A	TRITD3Av1G011650	21892195	21893594	-	MC-213	Acyl-CoA thioesterase, putative
MC	3A	TRITD3Av1G011710	22004817	22007021	+	MC-213	glutamyl-tRNA (Gln) amidotransferase subunit C G
MC	3A	TRITD3Av1G011720	22011844	22014079	-	MC-213	Heavy metal transport/detoxification superfamily protein
MC	3A	TRITD3Av1G011740	22017460	22019340	-	MC-213
MC	3A	TRITD3Av1G011820	22292812	22293444	+	MC-213	Glycosyltransferase G
MC	3A	TRITD3Av1G011880	22408677	22412999	+	MC-213	E3 ubiquitin-protein ligase
MC	3A	TRITD3Av1G011900	22432773	22434221	+	MC-213	Glycosyltransferase
MC	3A	TRITD3Av1G011920	22447073	22448314	-	MC-213	disease resistance protein (TIR-NBS class)
MC	3A	TRITD3Av1G011970	22464751	22491551	-	MC-213	Kinase family protein
MC	3A	TRITD3Av1G012000	22485844	22486602	-	MC-213	Protein kinase family protein
MC	3A	TRITD3Av1G012050	22519872	22525996	-	MC-213	Protein kinase family protein
MC	3A	TRITD3Av1G012060	22521765	22522434	-	MC-213	Protein kinase family protein G
MC	3A	TRITD3Av1G012070	22529701	22530183	-	MC-213	Flavin-containing monooxygenase G
MC	3A	TRITD3Av1G012140	22589883	22592661	+	MC-213	Stress-induced receptor-like kinase
MC	3A	TRITD3Av1G012150	22597063	22602253	+	MC-213	Receptor-like kinase
MC	3A	TRITD3Av1G012160	22625231	22657804	+	MC-213	Receptor-like protein kinase
MC	3A	TRITD3Av1G012190	22795278	22843422	+	MC-213	Receptor-like kinase
MC	3A	TRITD3Av1G012200	22800425	22801663	+	MC-213	Receptor-like protein kinase
MC	3A	TRITD3Av1G012210	22808006	22808353	+	MC-213	Receptor-like kinase
MC	3A	TRITD3Av1G012230	22809566	22876714	+	MC-213	Receptor-like kinase
MC	3A	TRITD3Av1G015760	30851139	30855266	+	MC-214	Myosin
MC	3A	TRITD3Av1G015800	30862638	30865377	-	MC-214	Mitochondrial carrier protein, expressed
MC	3A	TRITD3Av1G016200	31641438	31644417	+	MC-214
MC	3A	TRITD3Av1G016240	31656490	31657083	-	MC-214	Exodeoxyribonuclease 7 small subunit
MC	3A	TRITD3Av1G016350	31997029	31998411	-	MC-214	F-box family protein
MC	3A	TRITD3Av1G016370	32004193	32006799	+	MC-214	Mitochondrial glycoprotein
MC	3A	TRITD3Av1G016380	32011716	32012261	+	MC-214	F-box family protein
MC	3A	TRITD3Av1G016390	32012325	32013122	+	MC-214	F-box family protein
MC	3A	TRITD3Av1G016420	32093591	32093975	+	MC-214	Phosphate carrier protein, mitochondrial
MC	3A	TRITD3Av1G016470	32206040	32207022	-	MC-214	Mitochondrial glycoprotein
MC	3A	TRITD3Av1G016490	32214686	32215615	-	MC-214	Mitochondrial glycoprotein
MC	3A	TRITD3Av1G016510	32241178	32305518	-	MC-214	Mitochondrial glycoprotein
MC	3A	TRITD3Av1G016530	32310383	32310985	-	MC-214	Leucine-rich repeat receptor-like protein kinase family protein
MC	3A	TRITD3Av1G016550	32311220	32312650	-	MC-214	Leucine-rich repeat receptor-like protein kinase family protein
MC	3A	TRITD3Av1G016580	32327214	32329697	-	MC-214	Mitochondrial glycoprotein
MC	3A	TRITD3Av1G016650	32468898	32469107	-	MC-214	Legume-specific protein G
MC	3A	TRITD3Av1G016660	32470060	32473981	-	MC-214	transmembrane protein
MC	3A	TRITD3Av1G016700	32488123	32490770	+	MC-214	Receptor-kinase, putative
MC	3A	TRITD3Av1G016720	32528568	32534546	+	MC-214	Receptor-kinase, putative
MC	3A	TRITD3Av1G016730	32542539	32545709	+	MC-214	Leucine-rich receptor-like kinase family protein
MC	3A	TRITD3Av1G016750	32546082	32547366	-	MC-214	Thylakoid lumenal 15 kDa protein 1, chloroplastic
MC	3A	TRITD3Av1G016760	32547377	32547604	-	MC-214	V-type ATP synthase subunit C G
MC	3A	TRITD3Av1G016780	32558861	32559943	-	MC-214	BTB/POZ domain containing protein, expressed
MC	3A	TRITD3Av1G016790	32562051	32563352	-	MC-214	tRNA pseudouridine synthase A G
MC	3A	TRITD3Av1G016840	32624524	32625429	-	MC-214	BTB/POZ domain containing protein, expressed
MC	3A	TRITD3Av1G016850	32625982	32630958	-	MC-214
MC	3A	TRITD3Av1G016920	32715658	32718179	+	MC-214	Myosin-binding protein 2
MC	3A	TRITD3Av1G016940	32724052	32725731	-	MC-214	Leucine-rich repeat receptor-like protein kinase family protein
MC	3A	TRITD3Av1G017000	32784121	32786872	+	MC-214	Glucose-induced degradation protein 4-like protein
MC	3A	TRITD3Av1G017010	32787534	32789079	-	MC-214	ARF GAP-like zinc finger-containing protein ZIGA4 TE?
MC	3A	TRITD3Av1G017050	32843573	32844883	-	MC-214	Plant Tudor-like RNA-binding protein
MC	3A	TRITD3Av1G017070	32848873	32849187	+	MC-214	Pentatricopeptide repeat-containing protein
MC	3A	TRITD3Av1G017080	32850530	32853786	-	MC-214	Receptor-kinase, putative
MC	3A	TRITD3Av1G017150	32972705	32973306	-	MC-214	Plant invertase/pectin methylesterase inhibitor
MC	3A	TRITD3Av1G017160	33121784	33123771	+	MC-214	Cytochrome P450
MC	3A	TRITD3Av1G017170	33142581	33428586	+	MC-214	Cytochrome P450
MC	3A	TRITD3Av1G017180	33144446	33145006	+	MC-214	Cytochrome P450
MC	3A	TRITD3Av1G017190	33146872	33147366	-	MC-214	Beta-1,3-N-acetylglucosaminyltransferase family protein G
MC	3A	TRITD3Av1G017220	33386325	33386711	+	MC-214	Cytochrome P450
MC	3A	TRITD3Av1G017230	33424719	33427470	+	MC-214	Cytochrome P450
MC	3A	TRITD3Av1G017240	33432681	33433174	-	MC-214	Beta-1,3-N-acetylglucosaminyltransferase family protein G
MC	3A	TRITD3Av1G017250	33470425	33470811	+	MC-214	Cytochrome P450
MC	3A	TRITD3Av1G017260	33475214	33476138	+	MC-214	Cytochrome P450
MC	3A	TRITD3Av1G017270	33478227	33478720	-	MC-214	Beta-1,3-N-acetylglucosaminyltransferase family protein G
MC	3A	TRITD3Av1G017280	33481306	33492235	-	MC-214	Beta-1,3-N-acetylglucosaminyltransferase family protein G
MC	3A	TRITD3Av1G017300	33524764	33528022	+	MC-214	Protein MAK16
MC	3A	TRITD3Av1G017340	33602854	33604113	+	MC-214	E3 ubiquitin-protein ligase
MC	3A	TRITD3Av1G017400	33792098	33792751	-	MC-214	Germin family 1 protein
MC	3A	TRITD3Av1G017410	33896035	33896415	+	MC-214	60S ribosomal protein L35a
MC	3A	TRITD3Av1G017430	33941811	33943815	-	MC-214	F-box family protein
MC	3A	TRITD3Av1G017440	33948662	34321782	+	MC-214	Germin family 1 protein
MC	3A	TRITD3Av1G017440	33948662	34321782	+	MC-215	Germin family 1 protein
MC	3A	TRITD3Av1G017480	34120252	34329681	-	MC-215	F-box domain containing protein, expressed TE?
MC	3A	TRITD3Av1G017550	34349431	34351715	-	MC-215	F-box domain containing protein, expressed TE?
MC	3A	TRITD3Av1G017600	34376395	34377763	+	MC-215	F-box domain containing protein, expressed TE?
MC	3A	TRITD3Av1G017620	34414903	34416699	+	MC-215	F-box family protein
MC	3A	TRITD3Av1G017650	34428317	34442149	-	MC-215	Receptor-like protein kinase
MC	3A	TRITD3Av1G017680	34444428	34449390	-	MC-215	mediator of RNA polymerase II transcription subunit-like protein G
MC	3A	TRITD3Av1G017690	34456541	34457894	-	MC-215	RNA exonuclease 4
MC	3A	TRITD3Av1G017720	34476540	34477262	+	MC-215	RNA exonuclease 4
MC	3A	TRITD3Av1G017730	34501728	34502239	+	MC-215	Ribonucleoside-diphosphate reductase G
MC	3A	TRITD3Av1G017740	34506831	34508048	+	MC-215	Peptidyl-prolyl cis-trans isomerase-like protein
MC	3A	TRITD3Av1G017760	34521585	34521929	+	MC-215	Beta-1,3-galactosyltransferase-like protein G
MC	3A	TRITD3Av1G017790	34562035	34568331	-	MC-215	Actin/actin-like family protein
MC	3A	TRITD3Av1G017820	34594290	34595270	-	MC-215	Ubiquitin fusion degradation 1-like protein
MC	3A	TRITD3Av1G017840	34666700	34667515	-	MC-215	Ubiquitin fusion degradation 1-like protein
MC	3A	TRITD3Av1G017860	34721887	34722696	-	MC-215	Ubiquitin fusion degradation protein 1-like protein
MC	3A	TRITD3Av1G017870	34723300	34725530	+	MC-215	M-phase phosphoprotein 6
MC	3A	TRITD3Av1G017880	34801684	34807530	+	MC-215	Amino acid permease
MC	3A	TRITD3Av1G017890	34822765	34823992	+	MC-215	E3 ubiquitin-protein ligase
MC	3A	TRITD3Av1G017900	34829246	34829836	-	MC-215	E3 ubiquitin-protein ligase
MC	3A	TRITD3Av1G017910	34867705	34868673	-	MC-215	E3 ubiquitin-protein ligase
MC	3A	TRITD3Av1G018160	35727555	35727943	+	MC-215	L-carnitine/gamma-butyrobetaine antiporter G
MC	3A	TRITD3Av1G018250	36165890	36166227	+	MC-215	Hemoglobin subunit beta-1 G
MC	3A	TRITD3Av1G018260	36201373	36201769	+	MC-215	lectin protein kinase family protein G
MC	3A	TRITD3Av1G018280	36218841	36221735	+	MC-215	Actin cross-linking protein, putative
MC	3A	TRITD3Av1G018290	36227592	36227958	+	MC-215	S-locus cysteine-rich protein (SCR) G
MC	3A	TRITD3Av1G018300	36231442	36231802	+	MC-215	Ectonucleotide pyrophosphatase/phosphodiesterase family member 1 G
MC	3A	TRITD3Av1G018310	36233330	36233734	+	MC-215	tRNA (guanine(37)-N1)-methyltransferase G
MC	3A	TRITD3Av1G018320	36242836	36246073	-	MC-215	3-oxoacyl-[acyl-carrier-protein] synthase 3 G
MC	3A	TRITD3Av1G018340	36249151	36264995	+	MC-215	Threonine--tRNA ligase
MC	3A	TRITD3Av1G018420	36451017	36460285	+	MC-215	DNA (Cytosine-5-)-methyltransferase
MC	3A	TRITD3Av1G018500	36613803	36625319	-	MC-215	Isoaspartyl peptidase/L-asparaginase
MC	3A	TRITD3Av1G018540	36645304	36647472	+	MC-215	Scarecrow transcription factor family protein
MC	3A	TRITD3Av1G018550	36650241	36652409	+	MC-215	Scarecrow transcription factor family protein
MC	3A	TRITD3Av1G018560	36662256	36664478	+	MC-215	Scarecrow transcription factor family protein
MC	3A	TRITD3Av1G018580	36693889	36695822	+	MC-215	protein phosphatase 2A subunit A3 G
MC	3A	TRITD3Av1G018590	36699686	36728701	+	MC-215	NBS-LRR disease resistance protein
MC	3A	TRITD3Av1G018610	36702114	36702728	+	MC-215	NBS-LRR disease resistance protein
MC	3A	TRITD3Av1G018620	36729791	36944386	+	MC-215	disease resistance protein (TIR-NBS-LRR class)
MC	3A	TRITD3Av1G191390	532972549	532978482	+	MC-222	arginine N-methyltransferase, putative (DUF688)
MC	3A	TRITD3Av1G191470	533406839	533407729	+	MC-222	Transcription factor-related, putative
MC	3A	TRITD3Av1G191580	533958327	533959859	-	MC-222	Non-specific serine/threonine protein kinase
MC	3A	TRITD3Av1G191600	533975911	533977476	-	MC-222	Non-specific serine/threonine protein kinase
MC	3A	TRITD3Av1G191780	534499830	534507949	+	MC-222	Acyl-CoA N-acyltransferase with RING/FYVE/PHD-type zinc finger protein G
MC	3A	TRITD3Av1G191790	534514635	534517699	+	MC-222	Nucleobase ascorbate transporter
MC	3A	TRITD3Av1G191810	534690945	534691506	+	MC-222	Dynein light chain
MC	3A	TRITD3Av1G191850	534806194	534808857	+	MC-222	Rop guanine nucleotide exchange factor
MC	3A	TRITD3Av1G191890	534899138	534903064	-	MC-222	Aspartate aminotransferase
MC	3A	TRITD3Av1G191900	534920233	534923698	-	MC-222	Homeobox leucine zipper protein
MC	3A	TRITD3Av1G191920	534941058	534941309	-	MC-222	Ribosomal RNA small subunit methyltransferase H G
MC	3A	TRITD3Av1G191970	534948106	534952015	-	MC-222	Chaperone DnaK
MC	3A	TRITD3Av1G192020	535055598	535059421	-	MC-222	ABIL1-like protein G
MC	3A	TRITD3Av1G192090	535180679	535183257	+	MC-222	Protein curvature thylakoid chloroplastic-like
LR	3A	TRITD3Av1G201300	557784460	557798983	+	LR182	Disease resistance protein (NBS-LRR class) family
LR	3A	TRITD3Av1G201320	557800358	557803230	-	LR182	Sphingosine kinase, putative
LR	3A	TRITD3Av1G201400	557946180	557950825	+	LR182	Protein downstream neighbor of Son
LR	3A	TRITD3Av1G273640	720469852	720471474	+	LR194	Phospholipase A1
LR	3A	TRITD3Av1G273690	720529034	720530118	-	LR194	tRNA dimethylallyltransferase, mitochondrial G
LR	3A	TRITD3Av1G273730	720581383	720581811	+	LR194	GCK domain-containing protein
LR	3A	TRITD3Av1G273740	720586026	720587432	+	LR194	Serine/threonine-protein kinase
LR	3A	TRITD3Av1G273750	720597017	720600097	+	LR194	RNA-binding CRS1 / YhbY (CRM) domain protein
MC	3B	TRITD3Bv1G000310	1090268	1094704	-	MC-235	Chaperone protein DnaJ
MC	3B	TRITD3Bv1G000320	1096291	1099576	-	MC-235	Subtilisin-like protease
MC	3B	TRITD3Bv1G000330	1101875	1103297	-	MC-235	Isoflavone reductase-like protein
MC	3B	TRITD3Bv1G000350	1108938	1110039	-	MC-235	Subtilisin-like protease
MC	3B	TRITD3Bv1G000360	1114910	1118298	-	MC-235	Subtilisin-like protease
MC	3B	TRITD3Bv1G001570	3411073	3415536	+	MC-236	Protein decapping 5
MC	3B	TRITD3Bv1G001610	3649013	3649918	+	MC-236	Adenine nucleotide alpha hydrolases-like superfamily protein
MC	3B	TRITD3Bv1G001630	3652588	3657122	+	MC-236
MC	3B	TRITD3Bv1G001640	3660881	3662171	-	MC-236	basic helix-loop-helix (bHLH) DNA-binding superfamily protein
MC	3B	TRITD3Bv1G001650	3666170	3667396	-	MC-236	Cell division cycle protein 123 like
MC	3B	TRITD3Bv1G001660	3681228	3682900	+	MC-236	transmembrane protein, putative (DUF247)
MC	3B	TRITD3Bv1G001740	3753499	3756667	-	MC-236	Protein kinase family protein
MC	3B	TRITD3Bv1G001760	3797797	3799168	+	MC-236	P53/DNA damage-regulated protein G
MC	3B	TRITD3Bv1G001780	3821609	3829330	+	MC-236	Receptor-like protein kinase
MC	3B	TRITD3Bv1G001800	3898990	3900532	+	MC-236	50S ribosomal protein L6
MC	3B	TRITD3Bv1G004270	8197710	8200369	+	MC-237	Cell wall invertase
MC	3B	TRITD3Bv1G004280	8207788	8209395	+	MC-237	Beta-fructofuranosidase, insoluble isoenzyme 3 G
MC	3B	TRITD3Bv1G004300	8295586	8303258	-	MC-237	E3 ubiquitin-protein ligase
MC	3B	TRITD3Bv1G004320	8347072	8348288	-	MC-237	E3 ubiquitin-protein ligase
MC	3B	TRITD3Bv1G004340	8477493	8481074	+	MC-237	Protein DETOXIFICATION
MC	3B	TRITD3Bv1G004350	8490842	8494722	+	MC-237	Phenylalanine ammonia-lyase
MC	3B	TRITD3Bv1G004360	8614189	8615665	+	MC-237	E3 ubiquitin-protein ligase
MC	3B	TRITD3Bv1G004370	8627665	8628638	+	MC-237	E3 ubiquitin-protein ligase
MC	3B	TRITD3Bv1G004380	8633721	8634644	+	MC-237	Beta-fructofuranosidase, insoluble isoenzyme 3 G
MC	3B	TRITD3Bv1G004390	8638319	8639513	-	MC-237	E3 ubiquitin-protein ligase
MC	3B	TRITD3Bv1G004400	8641909	8642947	-	MC-237	E3 ubiquitin-protein ligase
MC	3B	TRITD3Bv1G004420	8828044	8828815	-	MC-237	Protein DETOXIFICATION
MC	3B	TRITD3Bv1G004450	8943407	8944454	-	MC-237	E3 ubiquitin-protein ligase
MC	3B	TRITD3Bv1G004460	8956679	8957851	-	MC-237	E3 ubiquitin-protein ligase
MC	3B	TRITD3Bv1G004470	8961966	8963144	+	MC-237	E3 ubiquitin-protein ligase
MC	3B	TRITD3Bv1G004480	8987526	8989160	-	MC-237	Lecithin-cholesterol acyltransferase-like 1
MC	3B	TRITD3Bv1G004490	8991600	8994701	+	MC-237	E3 ubiquitin-protein ligase SINA-like 10 G
MC	3B	TRITD3Bv1G004510	8997792	9005642	-	MC-237	E3 ubiquitin-protein ligase
MC	3B	TRITD3Bv1G004580	9098450	9101227	+	MC-237	UDP-N-acetylmuramate--L-alanine ligase G
MC	3B	TRITD3Bv1G004590	9102195	9105298	-	MC-237	Alpha-ketoglutarate-dependent dioxygenase alkB
MC	3B	TRITD3Bv1G004610	9105601	9106779	+	MC-237	rRNA N-glycosidase G
MC	3B	TRITD3Bv1G004620	9107096	9109658	-	MC-237	basic helix-loop-helix (bHLH) DNA-binding superfamily protein
OC	3B	TRITD3Bv1G004620	9107096	9109658	-	OC-216	basic helix-loop-helix (bHLH) DNA-binding superfamily protein
OC	3B	TRITD3Bv1G004630	9112277	9113944	-	OC-216	S-type anion channel
OC	3B	TRITD3Bv1G004640	9115374	9118590	+	OC-216	E3 ubiquitin-protein ligase
OC	3B	TRITD3Bv1G004650	9203500	9210397	+	OC-216	E3 ubiquitin-protein ligase
OC	3B	TRITD3Bv1G004660	9301519	9303507	+	OC-216	E3 ubiquitin-protein ligase
OC	3B	TRITD3Bv1G004690	9312062	9314719	-	OC-216	Pentatricopeptide repeat-containing protein
OC	3B	TRITD3Bv1G004750	9373136	9373666	-	OC-216	Mediator complex, subunit Med10 G
OC	3B	TRITD3Bv1G004830	9487526	9491188	+	OC-216	Protein DEK
OC	3B	TRITD3Bv1G004850	9491865	9492491	+	OC-216	Nuclear transcription factor Y subunit B
LR	3B	TRITD3Bv1G012560	27509670	27528664	+	LR202	kinase-like protein
LR	3B	TRITD3Bv1G012590	27547420	27592832	-	LR202	Heat shock protein
LR	3B	TRITD3Bv1G012610	27646910	27651213	+	LR202	E3 ubiquitin-protein ligase
LR	3B	TRITD3Bv1G012630	27659584	27661480	-	LR202	E3 ubiquitin-protein ligase
LR	3B	TRITD3Bv1G012640	27689527	27690975	+	LR202	Glycosyltransferase
LR	3B	TRITD3Bv1G012650	27716903	27718354	-	LR202	NB-ARC domain-containing disease resistance protein
LR	3B	TRITD3Bv1G012660	27719775	27720354	+	LR202	Ethylene-responsive transcription factor
LR	3B	TRITD3Bv1G012670	27741993	27746680	+	LR202	Adp,atp carrier protein, mitochondrial
LR	3B	TRITD3Bv1G023580	61234900	61685269	-	LR205	E3 ubiquitin-protein ligase
LR	3B	TRITD3Bv1G023600	61266218	61278217	+	LR205	Receptor-like kinase
LR	3B	TRITD3Bv1G023610	61281052	61282659	+	LR205
LR	3B	TRITD3Bv1G023680	61497061	61499609	+	LR205	Leucine-rich repeat receptor-like protein kinase family protein, putative
LR	3B	TRITD3Bv1G023720	61643617	61644906	+	LR205	Serine/threonine-protein kinase
LR	3B	TRITD3Bv1G023730	61645053	61646072	+	LR205	Serine/threonine-protein kinase
LR	3B	TRITD3Bv1G023750	61875939	61876539	-	LR205	Thioesterase family protein
LR	3B	TRITD3Bv1G023760	61889706	61890599	-	LR205	DUF674 family protein
LR	3B	TRITD3Bv1G023770	61946527	61949519	-	LR205	transcription factor, putative (Protein of unknown function, DUF547)
OC	3B	TRITD3Bv1G028040	73525690	73529528	-	OC-225	RNA recognition motif-containing family protein
OC	3B	TRITD3Bv1G028110	73758027	73761092	+	OC-225	Protein kinase family protein
OC	3B	TRITD3Bv1G028120	73801232	73802354	-	OC-225	Xyloglucan endotransglucosylase/hydrolase
OC	3B	TRITD3Bv1G028130	73808896	73810083	-	OC-225	Xyloglucan endotransglucosylase/hydrolase
OC	3B	TRITD3Bv1G028150	73893650	73896230	+	OC-225	Snurportin-1 G
OC	3B	TRITD3Bv1G028160	73896579	73898491	-	OC-225	Enolase-phosphatase E1
OC	3B	TRITD3Bv1G028170	73899111	73900835	-	OC-225	Protease HtpX
OC	3B	TRITD3Bv1G028190	73905050	73908212	-	OC-225	Pentatricopeptide repeat-containing family protein
OC	3B	TRITD3Bv1G028200	73931864	73937251	-	OC-225	Cytochrome P450 family protein
OC	3B	TRITD3Bv1G028210	73945141	74036466	-	OC-225	Cytochrome P450 family protein
OC	3B	TRITD3Bv1G028220	74000676	74001460	+	OC-225	Transferase, transferring glycosyl groups G
OC	3B	TRITD3Bv1G028240	74118712	74119490	-	OC-225	Transferase, transferring glycosyl groups G
OC	3B	TRITD3Bv1G028260	74123664	74124602	-	OC-225	Pentatricopeptide repeat-containing family protein
OC	3B	TRITD3Bv1G028280	74138248	74142173	+	OC-225	FBD-associated F-box protein
OC	3B	TRITD3Bv1G028290	74142900	74143473	-	OC-225	Limb region 1 homolog-like protein G
OC	3B	TRITD3Bv1G028330	74198805	74202099	-	OC-225	Glutamate decarboxylase
OC	3B	TRITD3Bv1G028380	74287164	74291124	-	OC-225	bZIP transcription factor, putative (DUF1664)
LR	3B	TRITD3Bv1G152280	469879884	469886581	+	LR214	ABC transporter B family-like protein G
LR	3B	TRITD3Bv1G152320	469915634	469918487	+	LR214	GDSL esterase/lipase
LR	3B	TRITD3Bv1G152450	470358361	470365252	+	LR214	ABC transporter B family protein
LR	3B	TRITD3Bv1G152470	470380533	470401342	-	LR214	Multidrug resistance ABC transporter ATP-binding and permease protein
LR	3B	TRITD3Bv1G153670	474875178	474877553	+	LR215	Serine/threonine-protein kinase
MC	3B	TRITD3Bv1G180070	550027556	550034126	-	MC-255	Vacuole membrane protein, putative
MC	3B	TRITD3Bv1G180130	550164492	550164789	+	MC-255	Methylthioribulose-1-phosphate dehydratase G
MC	3B	TRITD3Bv1G180170	550230971	550233102	-	MC-255	Protein upstream of flc
MC	3B	TRITD3Bv1G180230	550338354	550342062	+	MC-255	Regulator of chromosome condensation (RCC1) family protein
MC	3B	TRITD3Bv1G180240	550360204	550391029	+	MC-255	Inositol hexakisphosphate and diphosphoinositol-pentakisphosphate kinase G
MC	3B	TRITD3Bv1G180250	550391605	550392801	-	MC-255	Phosphatidylinositol N-acetylglucosaminyltransferase subunit A
MC	3B	TRITD3Bv1G180360	550596980	550604034	-	MC-255	Flap endonuclease 1
MC	3B	TRITD3Bv1G180450	550796820	550802236	-	MC-255	Eukaryotic aspartyl protease family protein
MC	3B	TRITD3Bv1G188720	575357817	575368774	+	MC-257	ARF-GAP domain 5
MC	3B	TRITD3Bv1G188740	575378533	575382646	+	MC-257	Nuclear fragile X mental retardation-interacting protein 1
MC	3B	TRITD3Bv1G188760	575411375	575418302	-	MC-257	Type I inositol-1,4,5-trisphosphate 5-phosphatase
MC	3B	TRITD3Bv1G188820	575598843	575600731	+	MC-257	Aminotransferase-related family protein
MC	3B	TRITD3Bv1G188860	575649044	575654344	+	MC-257	Pentatricopeptide repeat-containing protein, putative
MC	3B	TRITD3Bv1G188890	575656068	575657610	-	MC-257	91A protein G
MC	3B	TRITD3Bv1G188900	575660933	575668130	-	MC-257	F-box protein SKIP24
MC	3B	TRITD3Bv1G188910	575668796	575672271	-	MC-257	Cysteine synthase
MC	3B	TRITD3Bv1G193040	589302235	589305643	-	MC-260	L-ascorbate oxidase
MC	3B	TRITD3Bv1G193050	589319926	589320588	+	MC-260	Disease resistance protein (TIR-NBS-LRR class) family G
MC	3B	TRITD3Bv1G193140	589372093	589372302	-	MC-260	Carotenoid cleavage dioxygenase 7 G
MC	3B	TRITD3Bv1G193230	589632041	589635708	-	MC-260	2,3-bisphosphoglycerate-independent phosphoglycerate mutase
MC	3B	TRITD3Bv1G193280	589724486	589726174	+	MC-260	Dihydrolipoamide acetyltransferase component of pyruvate dehydrogenase complex
MC	3B	TRITD3Bv1G193330	589774149	589774472	+	MC-260	p-loop ntpase domain-containing protein lpa1-like 2 G
MC	3B	TRITD3Bv1G194930	594279382	594280470	-	MC-261	transcription repressor
MC	3B	TRITD3Bv1G195040	594748993	594749868	+	MC-261	Potassium transporter G
MC	3B	TRITD3Bv1G195060	594782807	594783256	+	MC-261	RING/U-box superfamily protein
MC	3B	TRITD3Bv1G195170	595084402	595086465	-	MC-261	U-box domain-containing protein
MC	3B	TRITD3Bv1G195320	595631601	595633124	+	MC-261	Non-specific serine/threonine protein kinase
MC	3B	TRITD3Bv1G195330	595646806	595647432	+	MC-261	arginine N-methyltransferase, putative (DUF688)
MC	3B	TRITD3Bv1G195430	596015479	596037634	-	MC-261	Protein phosphatase 2C-related protein
MC	3B	TRITD3Bv1G195460	596377876	596379163	+	MC-261	LOB domain-containing protein, putative
MC	3B	TRITD3Bv1G195490	596753373	596755430	-	MC-261	Nodulin-like / Major Facilitator Superfamily protein
MC	3B	TRITD3Bv1G195500	596761799	596765135	-	MC-261	Serine/threonine-protein kinase
MC	3B	TRITD3Bv1G195510	596768884	596769825	+	MC-261	Patatin G
MC	3B	TRITD3Bv1G195540	596771831	596776393	-	MC-261	TOM1-like protein 2
MC	3B	TRITD3Bv1G199380	608793208	608800409	+	MC-262	Ureidoglycolate hydrolase, putative
MC	3B	TRITD3Bv1G199400	609021912	609033996	+	MC-262	Ureidoglycolate hydrolase, putative
MC	3B	TRITD3Bv1G199410	609033001	609033613	+	MC-262	Protein-methionine-s-oxide reductase G
MC	3B	TRITD3Bv1G199420	609034365	609048949	-	MC-262	Carboxypeptidase
MC	3B	TRITD3Bv1G199450	609207894	609210674	-	MC-262	Protein IQ-DOMAIN 1 G
MC	3B	TRITD3Bv1G199490	609389356	609394168	+	MC-262	Interactor of constitutive active ROPs 2, chloroplastic G
MC	3B	TRITD3Bv1G199580	609439048	609441160	-	MC-262	DNA glycosylase
MC	3B	TRITD3Bv1G199700	609608405	609618162	+	MC-262	V-type proton ATPase subunit a
MC	3B	TRITD3Bv1G217030	662824817	662833654	+	MC-263	Vacuolar protein sorting-associated protein 53
MC	3B	TRITD3Bv1G217060	663033976	663038759	+	MC-263	Ceramide glucosyltransferase, putative
MC	3B	TRITD3Bv1G217150	663267764	663275340	+	MC-263	Fructose-bisphosphate aldolase
MC	3B	TRITD3Bv1G217180	663562432	663562905	+	MC-263	Zinc finger CCCH domain-containing protein 16 TE?
MC	3B	TRITD3Bv1G217200	663627402	663627638	+	MC-263	Fructose-bisphosphate aldolase
MC	3B	TRITD3Bv1G217320	663965262	663967659	+	MC-263	Fructose-bisphosphate aldolase
MC	3B	TRITD3Bv1G217330	663969204	663972882	-	MC-263	RING finger protein
MC	3B	TRITD3Bv1G217430	664283435	664284656	-	MC-263	SNAP25 homologous protein SNAP33
MC	3B	TRITD3Bv1G217490	664492691	664496347	+	MC-263	Two-component response regulator
MC	3B	TRITD3Bv1G217500	664497527	664501702	+	MC-263	Peptidyl serine alpha-galactosyltransferase G
MC	3B	TRITD3Bv1G217510	664597912	664606778	+	MC-263	Structural maintenance of chromosomes protein
MC	3B	TRITD3Bv1G217610	665001668	665003760	-	MC-263	WD repeat-containing protein 26 G
MC	3B	TRITD3Bv1G217620	665056991	665057611	+	MC-263	CCR4-NOT transcription complex subunit 7
MC	3B	TRITD3Bv1G217630	665106028	665107692	-	MC-263	DNA-directed RNA polymerase subunit beta''
MC	3B	TRITD3Bv1G217640	665107220	665118008	+	MC-263	Protein kinase
MC	3B	TRITD3Bv1G217650	665150977	665152799	+	MC-263	ABC transporter G family member 10 G
MC	3B	TRITD3Bv1G217910	665711239	665711933	+	MC-263	LPS-assembly protein LptD G
MC	3B	TRITD3Bv1G217960	665758987	665760540	-	MC-263	DELLA protein
MC	3B	TRITD3Bv1G217980	665804992	665806551	-	MC-263	DELLA protein
MC	3B	TRITD3Bv1G218000	665829356	665835673	-	MC-263	Peptide transporter
MC	3B	TRITD3Bv1G218120	666075698	666078441	-	MC-263	Peptide transporter, putative
MC	3B	TRITD3Bv1G218220	666253729	666256462	+	MC-263	alpha/beta-Hydrolases superfamily protein
MC	3B	TRITD3Bv1G218260	666315730	666317238	+	MC-263	Tyrosine decarboxylase
MC	3B	TRITD3Bv1G218290	666361466	666362479	-	MC-263	Heat shock transcription factor
MC	3B	TRITD3Bv1G218330	666412960	666421875	-	MC-263	Mitochondrial intermediate peptidase
MC	3B	TRITD3Bv1G218390	666481113	666486757	+	MC-263	ABC transporter C family protein, putative G
OC	3B	TRITD3Bv1G228250	693208396	693212006	-	OC-240	E3 Ubiquitin ligase family protein
OC	3B	TRITD3Bv1G228310	693487393	693489140	-	OC-240	Cysteine-rich receptor kinase
OC	3B	TRITD3Bv1G228330	693603926	693606833	+	OC-240	E3 ubiquitin-protein ligase SINA-like 2 G
OC	3B	TRITD3Bv1G231230	702423127	702423973	-	OC-241	Thioredoxin
OC	3B	TRITD3Bv1G231240	702425276	702429237	-	OC-241	AT1G65230-like protein G
OC	3B	TRITD3Bv1G231250	702517300	702518220	-	OC-241	MYB transcription factor
OC	3B	TRITD3Bv1G231270	702646932	702648369	+	OC-241	Acyl-[acyl-carrier-protein] desaturase
OC	3B	TRITD3Bv1G231290	702688797	702694049	-	OC-241	snRNA-activating protein complex subunit
OC	3B	TRITD3Bv1G231340	702822972	702824024	-	OC-241	Transcription factor, MADS-box
OC	3B	TRITD3Bv1G231350	702824256	702833336	+	OC-241	NADH dehydrogenase ubiquinone complex I, assembly factor-like protein (DUF185)
OC	3B	TRITD3Bv1G231370	702834059	702840260	-	OC-241	Heavy meromyosin-like G
OC	3B	TRITD3Bv1G231510	703240278	703244831	+	OC-241	F-box protein-like
OC	3B	TRITD3Bv1G231520	703279330	703283555	+	OC-241	F-box protein-like
OC	3B	TRITD3Bv1G231560	703408094	703410851	+	OC-241	F-box protein-like
OC	3B	TRITD3Bv1G231580	703481875	703485637	+	OC-241	Viviparous 1 protein
OC	3B	TRITD3Bv1G231640	703738214	703742509	-	OC-241	Aldehyde dehydrogenase, putative
OC	3B	TRITD3Bv1G231760	703947338	703951603	+	OC-241	ATP-binding ABC transporter
OC	3B	TRITD3Bv1G232840	710129633	710136286	+	OC-242	AP-4 complex subunit epsilon
OC	3B	TRITD3Bv1G232940	710590170	710592613	-	OC-242	Basic helix-loop-helix transcription factor
OC	3B	TRITD3Bv1G233000	711001733	711002145	-	OC-242	BHLH transcription factor G
MC	3B	TRITD3Bv1G247010	746916851	746918012	-	MC-264	Glutathione S-transferase
MC	3B	TRITD3Bv1G247020	746946867	747208663	-	MC-264	transmembrane protein, putative (DUF594)
MC	3B	TRITD3Bv1G247080	747124238	747126841	-	MC-264	receptor kinase 3
MC	3B	TRITD3Bv1G247090	747131582	747139009	-	MC-264	Jacalin-related lectin
MC	3B	TRITD3Bv1G247100	747206008	747224083	-	MC-264	WD repeat domain phosphoinositide-interacting protein
MC	3B	TRITD3Bv1G247110	747246252	747247568	-	MC-264	F-box protein
MC	3B	TRITD3Bv1G247130	747386382	747387578	-	MC-264	F-box protein
MC	3B	TRITD3Bv1G247150	747517708	747531258	+	MC-264	High mobility group B protein 7 G
MC	3B	TRITD3Bv1G247220	747655481	747656371	-	MC-264	F-box protein
MC	3B	TRITD3Bv1G247260	747754691	747759443	-	MC-264	Disease resistance protein (NBS-LRR class) family
MC	3B	TRITD3Bv1G247270	747874321	747874642	-	MC-264	Serine/threonine protein phosphatase 7 long form isogeny G
MC	3B	TRITD3Bv1G247290	747885961	747886679	-	MC-264	F-box-like protein
MC	3B	TRITD3Bv1G247310	747919336	747919770	-	MC-264	F-box-like protein TE?
MC	3B	TRITD3Bv1G247330	747959237	747960975	-	MC-264	Methyl esterase 1, putative
MC	3B	TRITD3Bv1G247370	748122719	748123653	-	MC-264	F-box-like protein
MC	3B	TRITD3Bv1G247380	748126149	748127357	-	MC-264	F-box-like protein
MC	3B	TRITD3Bv1G247390	748138848	748140014	-	MC-264	F-box-like protein
MC	3B	TRITD3Bv1G247400	748178326	748179252	-	MC-264	F-box protein
MC	3B	TRITD3Bv1G247420	748303089	748305616	-	MC-264	hydroxysteroid dehydrogenase 3
MC	3B	TRITD3Bv1G247430	748312119	748318818	-	MC-264	F-box-like protein
MC	3B	TRITD3Bv1G247480	748337495	748344015	+	MC-264	Kelch-like protein
MC	3B	TRITD3Bv1G247500	748345039	748346585	-	MC-264	RNA polymerase Rpb1, domain 2 family protein G
MC	3B	TRITD3Bv1G247630	748606260	748607399	-	MC-264	F-box-like protein
MC	3B	TRITD3Bv1G247640	748609806	748610935	-	MC-264	F-box-like protein
MC	3B	TRITD3Bv1G247650	748614080	748614667	-	MC-264	Xaa-Pro dipeptidase G
MC	3B	TRITD3Bv1G247660	748670509	748671618	-	MC-264	Calcium-dependent lipid-binding (CaLB domain) family protein
MC	3B	TRITD3Bv1G247670	748678959	748684795	+	MC-264	Mitochondrial carrier protein-like
MC	3B	TRITD3Bv1G247700	748785387	748786424	+	MC-264	Transcription factor, MADS-box
MC	3B	TRITD3Bv1G247720	748875994	748884481	+	MC-264	Homeobox protein LUMINIDEPENDENS
MC	3B	TRITD3Bv1G247800	749185642	749197565	-	MC-264	Methyl esterase
MC	3B	TRITD3Bv1G247810	749189920	749190207	-	MC-264	SAUR-like auxin-responsive protein family
MC	3B	TRITD3Bv1G247820	749191227	749193618	+	MC-264	PsbP family protein, expressed
MC	3B	TRITD3Bv1G247860	749213819	749215501	+	MC-264	FBD-associated F-box protein
MC	3B	TRITD3Bv1G247890	749239986	749251221	-	MC-264	F-box protein family
MC	3B	TRITD3Bv1G247930	749287577	749289417	-	MC-264	F-box protein family
MC	3B	TRITD3Bv1G247960	749307819	749321328	-	MC-264	DNA-directed RNA polymerase subunit
MC	3B	TRITD3Bv1G247980	749349283	749356337	+	MC-264	Conserved oligomeric Golgi complex subunit 4
LR	3B	TRITD3Bv1G281910	832364692	832374550	+	LR235	ABC transporter ATP-binding protein
LR	4A	TRITD4Av1G005440	12336963	12338875	-	LR238	F-box family protein
LR	4A	TRITD4Av1G005450	12423914	12424314	+	LR238	Protease inhibitor/seed storage/lipid transfer family protein
LR	4A	TRITD4Av1G005490	12441969	12445414	+	LR238	Ribulose-phosphate 3-epimerase
LR	4A	TRITD4Av1G049290	118120747	118121148	+	LR241	Autophagy-related protein 2 homolog B G
LR	4A	TRITD4Av1G049330	118348330	118350542	+	LR241	2,3-bisphosphoglycerate-independent phosphoglycerate mutase G
LR	4A	TRITD4Av1G049340	118350263	118350496	-	LR241	golgi nucleotide sugar transporter 1 G
LR	4A	TRITD4Av1G049470	118725694	118728335	+	LR241	Peroxidase family protein
LR	4A	TRITD4Av1G049530	118767870	118770323	-	LR241	Mitogen-activated protein kinase
MC	4A	TRITD4Av1G212020	608563074	608563622	-	MC-278	U2 small nuclear ribonucleoprotein A
MC	4A	TRITD4Av1G212040	608665412	608668209	+	MC-278	DEAD-box ATP-dependent RNA helicase 52A
MC	4A	TRITD4Av1G212120	608926625	608927854	-	MC-278	F-box family protein
MC	4A	TRITD4Av1G212230	609042983	609047065	+	MC-278	26S proteasome non-ATPase regulatory subunit
MC	4A	TRITD4Av1G212260	609084263	609085979	+	MC-278	Enolase
MC	4A	TRITD4Av1G212270	609102434	609106402	+	MC-278	F-box family protein
MC	4A	TRITD4Av1G212290	609109668	609113113	-	MC-278	Receptor-kinase, putative
MC	4A	TRITD4Av1G212310	609168531	609168860	-	MC-278	Mitochondrial import receptor subunit TOM22 G
MC	4A	TRITD4Av1G212340	609206674	609210915	-	MC-278	Monothiol glutaredoxin
MC	4A	TRITD4Av1G212360	609212637	609214304	-	MC-278	3-hydroxyacyl-[acyl-carrier-protein] dehydratase FabZ G
MC	4A	TRITD4Av1G212370	609217139	609221695	-	MC-278	Glutaredoxin
MC	4A	TRITD4Av1G212380	609224527	609228032	+	MC-278	Elongation factor Tu
MC	4A	TRITD4Av1G212390	609230905	609233226	-	MC-278
MC	4A	TRITD4Av1G212420	609375883	609391066	+	MC-278	F-box/RNI-like/FBD-like domains-containing protein
MC	4A	TRITD4Av1G212440	609398092	609398424	-	MC-278	Rust resistance-like protein RP1 G
MC	4A	TRITD4Av1G212510	609465659	609467845	-	MC-278	UDP-N-acetylmuramoylalanine--D-glutamate ligase G
MC	4A	TRITD4Av1G212520	609474033	609476205	+	MC-278	LRR-RLK G
MC	4A	TRITD4Av1G212530	609484244	609486317	-	MC-278	ARF-GAP domain 2 G
MC	4A	TRITD4Av1G212700	609721399	609730163	-	MC-278	ABC transporter family protein
MC	4A	TRITD4Av1G212740	609970034	609979182	-	MC-278	Dolichyl-diphosphooligosaccharide--protein glycosyltransferase subunit DAD1 G
MC	4A	TRITD4Av1G228050	639360222	639362132	-	MC-281	Xyloglucan galactosyltransferase KATAMARI1-like protein
MC	4A	TRITD4Av1G228090	639506317	639507474	-	MC-281	Xyloglucan galactosyltransferase KATAMARI1-like protein
MC	4A	TRITD4Av1G228100	639512452	639514130	-	MC-281	Xyloglucan galactosyltransferase KATAMARI1
MC	4A	TRITD4Av1G228170	639711758	639715802	-	MC-281	Flowering-promoting factor 1-like protein 1 G
MC	4A	TRITD4Av1G228260	639891126	639895852	+	MC-281	At1g04650-like protein
MC	4A	TRITD4Av1G228380	640156425	640161630	+	MC-281	basic helix-loop-helix (bHLH) DNA-binding superfamily protein
MC	4A	TRITD4Av1G228390	640164896	640183216	-	MC-281	Cytoplasmic FMR1-interacting
MC	4A	TRITD4Av1G228420	640203661	640207015	-	MC-281	methyl-coenzyme M reductase II subunit gamma, putative (DUF3741)
MC	4A	TRITD4Av1G228430	640213428	640217864	-	MC-281	PHD finger protein ING
OC	4A	TRITD4Av1G252450	707176944	707183410	-	OC-268	Cytochrome P450
MC	4B	TRITD4Bv1G015020	37192016	37194611	-	MC-297	Pentatricopeptide repeat-containing protein
MC	4B	TRITD4Bv1G015110	37411893	37413335	+	MC-297	UDP-glucose 6-dehydrogenase
MC	4B	TRITD4Bv1G015120	37440291	37442417	+	MC-297	UV-B-induced protein, chloroplastic
MC	4B	TRITD4Bv1G015190	37517142	37518713	+	MC-297	Actin
MC	4B	TRITD4Bv1G015240	37638910	37645992	+	MC-297	Ankyrin-repeat containing protein, putative
MC	4B	TRITD4Bv1G015270	37686870	37687580	+	MC-297	Zinc finger homeodomain protein
MC	4B	TRITD4Bv1G015280	37697689	37702399	-	MC-297	Cytochrome c oxidase assembly protein ctaG
MC	4B	TRITD4Bv1G015310	37707550	37708530	-	MC-297	Alpha/beta-Hydrolases superfamily protein
MC	4B	TRITD4Bv1G015440	38131834	38132196	+	MC-297	Cortical cell-delineating protein
MC	4B	TRITD4Bv1G015460	38153730	38158554	-	MC-297	65-kDa microtubule-associated-like protein
MC	4B	TRITD4Bv1G015560	38297926	38306671	-	MC-297	Dihydroxyacetone kinase family protein
MC	4B	TRITD4Bv1G015630	38458370	38460847	-	MC-297	DNA helicase
MC	4B	TRITD4Bv1G015640	38469855	38473663	+	MC-297	Transcription factor Inducer of CBF expression 1
MC	4B	TRITD4Bv1G015690	38638405	38640764	-	MC-297	Alpha/beta-Hydrolases superfamily protein
MC	4B	TRITD4Bv1G015760	38829919	38841975	-	MC-297	5'-3' exonuclease family protein
MC	4B	TRITD4Bv1G015820	38900792	38903329	+	MC-297
MC	4B	TRITD4Bv1G015900	39150870	39158498	-	MC-297	Protein kinase, putative, expressed
MC	4B	TRITD4Bv1G017890	44112288	44122173	+	MC-298	Pre-mRNA polyadenylation factor Fip1
MC	4B	TRITD4Bv1G017940	44380853	44385123	+	MC-298	Lariat debranching enzyme
MC	4B	TRITD4Bv1G018090	44793150	44799473	+	MC-298	WD repeat-containing protein
MC	4B	TRITD4Bv1G018100	44822938	44824175	+	MC-298	basic helix-loop-helix (bHLH) DNA-binding superfamily protein
MC	4B	TRITD4Bv1G018150	45208574	45211075	+	MC-298	Tubulin alpha chain
MC	4B	TRITD4Bv1G022260	57793013	57798211	+	MC-299	Protein ZINC INDUCED FACILITATOR-LIKE 1
MC	4B	TRITD4Bv1G022320	57826524	57828268	-	MC-299	Glycerol-3-phosphate acyltransferase
MC	4B	TRITD4Bv1G022430	58180867	58183704	-	MC-299	Endoglucanase
MC	4B	TRITD4Bv1G022440	58187382	58190921	-	MC-299	Methyltransferase
MC	4B	TRITD4Bv1G022500	58449620	58450093	+	MC-299	Dimeric alpha-amylase inhibitor
MC	4B	TRITD4Bv1G022510	58461955	58462275	+	MC-299	Cysteine proteinase inhibitor
MC	4B	TRITD4Bv1G022530	58465777	58467695	-	MC-299	Pheophorbide a oxygenase family protein with Rieske 2Fe-2S domain-containing protein G
MC	4B	TRITD4Bv1G022550	58624805	58625407	+	MC-299	Syntaxin, putative
MC	4B	TRITD4Bv1G022560	58625501	58625992	+	MC-299	Syntaxin, putative
MC	4B	TRITD4Bv1G022600	58672381	58673325	+	MC-299	Syntaxin, putative
MC	4B	TRITD4Bv1G022610	58681795	58682442	+	MC-299	ATP synthase delta-subunit protein
MC	4B	TRITD4Bv1G022620	58683195	58684181	-	MC-299	GEM-like protein 1
MC	4B	TRITD4Bv1G022670	58774436	58775146	+	MC-299	Sorghum bicolor protein targeted either to mitochondria or chloroplast proteins T50848 G
MC	4B	TRITD4Bv1G022680	58800935	58801489	-	MC-299	CBS domain containing protein, expressed
MC	4B	TRITD4Bv1G022690	58802941	58803228	-	MC-299	CBS domain-containing protein CBSX3 G
MC	4B	TRITD4Bv1G022710	58923497	58931936	-	MC-299	E3 ubiquitin-protein ligase HOS1 G
MC	4B	TRITD4Bv1G022730	58964825	58967707	-	MC-299	Magnesium-dependent phosphatase 1
MC	4B	TRITD4Bv1G022740	58968235	58971345	+	MC-299	Cyclin-like protein
MC	4B	TRITD4Bv1G022750	59024840	59026512	+	MC-299	Peptidyl-prolyl cis-trans isomerase
MC	4B	TRITD4Bv1G022760	59145553	59150216	-	MC-299	Poly(A) polymerase
MC	4B	TRITD4Bv1G022790	59239839	59243465	-	MC-299	Pentatricopeptide repeat-containing protein
MC	4B	TRITD4Bv1G022820	59301680	59304994	-	MC-299	Kinase PfkB
MC	4B	TRITD4Bv1G022880	59890996	59908840	+	MC-299	Exocyst complex component, putative
MC	4B	TRITD4Bv1G022940	59910229	59913157	-	MC-299	BAT2 domain protein G
MC	4B	TRITD4Bv1G022950	59913435	59916496	+	MC-299	WD40 repeat-containing protein
MC	4B	TRITD4Bv1G023170	61548368	61573245	+	MC-299	Serine hydroxymethyltransferase
OC	4B	TRITD4Bv1G023170	61548368	61573245	+	OC-281	Serine hydroxymethyltransferase
OC	4B	TRITD4Bv1G023260	61830586	61832478	-	OC-281	WRKY transcription factor
OC	4B	TRITD4Bv1G023310	62035631	62042518	-	OC-281	p-loop containing nucleoside triphosphate hydrolases superfamily protein G
OC	4B	TRITD4Bv1G023370	62342177	62349859	-	OC-281	RNA-binding KH domain-containing protein
OC	4B	TRITD4Bv1G023380	62354709	62358417	-	OC-281	Cytosolic Fe-S cluster assembly factor NBP35
OC	4B	TRITD4Bv1G023460	62603374	62607164	-	OC-281	Calcineurin B-like protein
OC	4B	TRITD4Bv1G023510	62687051	62714157	+	OC-281	Protein DETOXIFICATION
OC	4B	TRITD4Bv1G023520	62715392	62720409	-	OC-281	Protein DA1-related 1
OC	4B	TRITD4Bv1G023670	63219413	63220081	-	OC-281	Auxin repressed/dormancy associated protein
OC	4B	TRITD4Bv1G023740	63301115	63303575	+	OC-281	Interferon-activable protein G
OC	4B	TRITD4Bv1G023760	63304683	63306356	-	OC-281	Type I inositol-1,4,5-trisphosphate 5-phosphatase
OC	4B	TRITD4Bv1G023780	63374552	63379131	-	OC-281	UDP-glycosyltransferase
OC	4B	TRITD4Bv1G023790	63387762	63401700	-	OC-281	RING/U-box superfamily protein
OC	4B	TRITD4Bv1G023800	63404161	63409265	+	OC-281	WD40 repeat-like protein
OC	4B	TRITD4Bv1G023820	64143047	64143955	-	OC-281	-
OC	4B	TRITD4Bv1G023860	64244240	64245145	-	OC-281	CCR4-NOT transcription complex subunit 7
OC	4B	TRITD4Bv1G023910	64485356	64486591	-	OC-281	F-box family protein
OC	4B	TRITD4Bv1G023940	64536465	64537424	-	OC-281	F-box protein
OC	4B	TRITD4Bv1G023950	64542790	64547661	+	OC-281	Acetyltransferase component of pyruvate dehydrogenase complex
LR	4B	TRITD4Bv1G151320	521671086	521679685	+	LR271	Poly(A) RNA polymerase cid14 G
LR	4B	TRITD4Bv1G151330	521681287	521682206	-	LR271	Acetyl-CoA decarbonylase/synthase complex subunit alpha 1 G
LR	4B	TRITD4Bv1G151370	521877087	521878574	+	LR271	Nodulin-related protein 1, putative G
LR	4B	TRITD4Bv1G151500	522002204	522003930	+	LR271	WEAK movement UNDER BLUE LIGHT-like protein G
LR	4B	TRITD4Bv1G151510	522017906	522022130	+	LR271	Beta-xylosidase, putative
LR	4B	TRITD4Bv1G151550	522063189	522063545	+	LR271	Cysteine proteinase inhibitor
LR	4B	TRITD4Bv1G151560	522070191	522070547	+	LR271	Cysteine proteinase inhibitor
LR	4B	TRITD4Bv1G151570	522070996	522077893	-	LR271	Methionine--tRNA ligase
LR	4B	TRITD4Bv1G151710	522555065	522561702	+	LR271	S-acyltransferase
LR	4B	TRITD4Bv1G151720	522562672	522564400	-	LR271	Protein transport protein GOT1
LR	4B	TRITD4Bv1G151840	522606559	522606957	-	LR271	RAN GTPase-activating protein 2
LR	4B	TRITD4Bv1G151960	522779240	522784046	+	LR271	Mannose-1-phosphate guanyltransferase
LR	4B	TRITD4Bv1G151990	522784984	522787452	-	LR271	Cyclin family protein
LR	4B	TRITD4Bv1G152040	522965204	522968722	-	LR271	ABC subfamily C transporter
LR	4B	TRITD4Bv1G152050	522968752	522970653	-	LR271	Multidrug resistance protein ABC transporter family protein
LR	4B	TRITD4Bv1G152070	523159158	523236684	+	LR271	Alpha-L-fucosidase 2
LR	4B	TRITD4Bv1G152100	523237831	523239500	+	LR271	ATP synthase subunit delta
LR	4B	TRITD4Bv1G152130	523265146	523265718	+	LR271	Dirigent protein
LR	4B	TRITD4Bv1G152170	523292276	523293407	+	LR271	2-oxoglutarate-dependent dioxygenase-related family protein
LR	4B	TRITD4Bv1G152180	523294179	523296372	-	LR271	Cyclin
LR	4B	TRITD4Bv1G152200	523373583	523375133	-	LR271	Pentatricopeptide repeat-containing protein, putative
LR	4B	TRITD4Bv1G152240	523474990	523477734	+	LR271	Metal transporter
MC	4B	TRITD4Bv1G174570	592401576	592408901	+	MC-311	alpha/beta-Hydrolases superfamily protein
MC	4B	TRITD4Bv1G174590	592412701	592413078	+	MC-311	Thionin-like protein G
MC	4B	TRITD4Bv1G174700	592583262	592686425	-	MC-311	Agmatine coumaroyltransferase-2
MC	4B	TRITD4Bv1G174710	592766877	592768325	-	MC-311	Agmatine coumaroyltransferase-2
MC	4B	TRITD4Bv1G174740	592815111	592816522	+	MC-311	Agmatine coumaroyltransferase-2
MC	4B	TRITD4Bv1G174780	592872292	592875400	+	MC-311	Uroporphyrinogen III synthase
MC	4B	TRITD4Bv1G174830	593147147	593152070	+	MC-311	Transmembrane protein 131
MC	4B	TRITD4Bv1G176660	598807584	598810418	-	MC-312	Ubiquitin carboxyl-terminal hydrolase, putative
MC	4B	TRITD4Bv1G178610	604524693	604527879	-	MC-314	Potassium transporter
MC	4B	TRITD4Bv1G178620	604530737	604537001	+	MC-314	Mitochondrial import inner membrane translocase subunit TIM22
MC	4B	TRITD4Bv1G178640	604540342	604542818	-	MC-314	Ankyrin repeat-containing protein, putative
MC	4B	TRITD4Bv1G178690	604748116	604749204	-	MC-314	Phytochrome kinase substrate G
MC	4B	TRITD4Bv1G178720	604805929	604810422	+	MC-314	Ras family protein
MC	4B	TRITD4Bv1G178880	604978964	604980456	-	MC-314	Aquaporin
MC	4B	TRITD4Bv1G178920	605084119	605087471	+	MC-314	Pheophorbide a oxygenase, chloroplastic
MC	4B	TRITD4Bv1G178980	605156252	605156686	-	MC-314	VQ motif family protein, expressed
MC	4B	TRITD4Bv1G178990	605163223	605163687	-	MC-314	VQ motif family protein, expressed
MC	4B	TRITD4Bv1G179030	605183586	605184050	-	MC-314	VQ motif family protein, expressed
MC	4B	TRITD4Bv1G179050	605263056	605270677	-	MC-314	Pentatricopeptide repeat-containing protein
MC	4B	TRITD4Bv1G179090	605386226	605389159	+	MC-314	NADH-quinone oxidoreductase subunit D
MC	4B	TRITD4Bv1G179100	605390705	605411301	+	MC-314	HEAT repeat-containing 7A-like protein
MC	4B	TRITD4Bv1G179170	605616390	605617619	-	MC-314	Exocyst complex component, putative
MC	4B	TRITD4Bv1G179180	605642137	605645235	+	MC-314	Receptor kinase-like protein
MC	4B	TRITD4Bv1G179190	605653400	605654518	+	MC-314	BTB/POZ domain containing protein, expressed
MC	4B	TRITD4Bv1G179260	605802393	605802704	+	MC-314	Cysteine/O-acetylserine efflux protein G
MC	4B	TRITD4Bv1G179270	605805960	605807659	-	MC-314	Cytochrome P450, putative
MC	4B	TRITD4Bv1G179370	605935135	605935875	-	MC-314	Ethylene-responsive transcription factor
MC	4B	TRITD4Bv1G183090	615866202	615869636	-	MC-316	Proteasome maturation factor UMP1 family protein
MC	4B	TRITD4Bv1G183100	615875694	615876959	+	MC-316	Fasciclin-like arabinogalactan protein
MC	4B	TRITD4Bv1G183110	615878345	615899639	-	MC-316	Callose synthase
MC	4B	TRITD4Bv1G183160	615942266	615945680	-	MC-316	Transmembrane 9 superfamily member G
MC	4B	TRITD4Bv1G201760	661518945	661523146	-	MC-323	Sugar transporter, putative
LR	5A	TRITD5Av1G019860	43340891	43344337	+	LR288	GDP-L-galactose phosphorylase 1 G
LR	5A	TRITD5Av1G150190	419728211	419730509	+	LR298	Pentatricopeptide repeat-containing protein
LR	5A	TRITD5Av1G150210	419774117	419775619	-	LR298	Glycosyltransferase
LR	5A	TRITD5Av1G150230	419925796	419926749	+	LR298	Alpha/beta-Hydrolases superfamily protein, putative
LR	5A	TRITD5Av1G150240	419926920	419927894	-	LR298	Alpha/beta-Hydrolases superfamily protein, putative
LR	5A	TRITD5Av1G150270	419996668	419999749	+	LR298	Glucan endo-1,3-beta-glucosidase, putative
LR	5A	TRITD5Av1G150280	420004967	420006079	+	LR298	Alpha/beta-Hydrolases superfamily protein, putative
LR	5A	TRITD5Av1G150290	420023986	420024252	+	LR298	Myb/SANT-like DNA-binding domain protein G
LR	5A	TRITD5Av1G150330	420078439	420079587	+	LR298	Alpha/beta-Hydrolases superfamily protein, putative
LR	5A	TRITD5Av1G150340	420082509	420084199	-	LR298	Alpha/beta-Hydrolases superfamily protein
LR	5A	TRITD5Av1G150350	420086341	420087512	+	LR298	Alpha/beta-Hydrolases superfamily protein, putative
LR	5A	TRITD5Av1G150370	420093472	420095951	+	LR298	Patatin
LR	5A	TRITD5Av1G150380	420100206	420100505	+	LR298	DNA-directed RNA polymerase II subunit RPB1-like protein G
LR	5A	TRITD5Av1G150410	420252068	420255750	+	LR298	RNA-binding protein
LR	5A	TRITD5Av1G150430	420315821	420319199	-	LR298	Carboxypeptidase
LR	5A	TRITD5Av1G150440	420331106	420333313	-	LR298	Carboxypeptidase
LR	5A	TRITD5Av1G150450	420349569	420353483	+	LR298	Nucleotide/sugar transporter family protein G
LR	5A	TRITD5Av1G185790	503011690	503015050	+	LR315	Receptor-like kinase
LR	5A	TRITD5Av1G186900	507217288	507221741	+	LR316	Leucine-rich repeat receptor-like protein kinase family protein, putative
LR	5A	TRITD5Av1G186920	507424793	507428231	+	LR316	Receptor protein kinase, putative
LR	5A	TRITD5Av1G186930	507475855	507479802	+	LR316	Leucine-rich repeat receptor-like protein kinase family protein
LR	5A	TRITD5Av1G186940	507485219	507488223	-	LR316	26S proteasome regulatory subunit
LR	5A	TRITD5Av1G186970	507506629	507508187	+	LR316	UDP-glycosyltransferase
LR	5A	TRITD5Av1G186980	507510805	507513242	-	LR316	DNA/RNA-binding protein Alba-like protein
LR	5A	TRITD5Av1G187000	507538205	507541671	-	LR316	Eukaryotic aspartyl protease family protein
LR	5A	TRITD5Av1G187010	507546095	507548684	-	LR316	Thioredoxin superfamily protein
LR	5A	TRITD5Av1G187020	507583127	507586544	+	LR316	bZIP transcription factor (DUF630 and DUF632)
LR	5A	TRITD5Av1G187130	507946598	507947551	-	LR316	F-box family protein-like protein
LR	5A	TRITD5Av1G187140	507951158	507952570	+	LR316	HECT ubiquitin protein ligase family protein KAK G
LR	5A	TRITD5Av1G187180	507974271	507975167	+	LR316	CONSTANS-like zinc finger protein, putative
LR	5A	TRITD5Av1G187210	508015736	508018807	-	LR316	N-acetyllactosaminide beta-1,3-N-acetylglucosaminyltransferase 2 G
LR	5A	TRITD5Av1G187240	508106404	508111407	-	LR316	Chromatin assembly factor-1
LR	5A	TRITD5Av1G187320	508424804	508425655	+	LR316	Thaumatin-like protein
LR	5A	TRITD5Av1G187350	508448662	508453518	+	LR316	Tetratricopeptide repeat protein
LR	5A	TRITD5Av1G187360	508453737	508455906	-	LR316	Serine/threonine protein phosphatase 2A regulatory subunit B
LR	5A	TRITD5Av1G187370	508482450	508484153	-	LR316	Pentatricopeptide repeat-containing protein
LR	5A	TRITD5Av1G187390	508490236	508491072	+	LR316	Syringolide-induced protein 14-1-1 G
LR	5A	TRITD5Av1G187400	508520625	508527753	+	LR316	Phospholipase D
MC	5A	TRITD5Av1G217290	578024151	578025009	+	MC-363	Glutathione S-transferase
MC	5A	TRITD5Av1G217350	578054317	578123343	-	MC-363	Lipid transfer protein
MC	5A	TRITD5Av1G217400	578126030	578126695	-	MC-363	Non-specific lipid-transfer protein-like protein
MC	5A	TRITD5Av1G217450	578241115	578244396	-	MC-363	Glycosyltransferase
MC	5A	TRITD5Av1G217470	578267466	578268941	-	MC-363	Glycosyltransferase G
MC	5A	TRITD5Av1G217520	578318624	578319471	-	MC-363	Lipid transfer protein
MC	5A	TRITD5Av1G217550	578320016	578320742	+	MC-363	Lipid transfer protein
MC	5A	TRITD5Av1G217560	578328442	578331164	+	MC-363	Receptor-like protein kinase
MC	5A	TRITD5Av1G217580	578333006	578333747	+	MC-363	Lipid transfer protein
MC	5A	TRITD5Av1G217600	578349297	578349857	+	MC-363	Acetyltransferase, GNAT family protein, expressed
MC	5A	TRITD5Av1G217610	578350934	578352115	+	MC-363	Acetyltransferase, GNAT family protein, expressed
MC	5A	TRITD5Av1G217620	578352420	578355363	-	MC-363	Glutamate dehydrogenase
MC	5A	TRITD5Av1G217670	578388245	578389613	-	MC-363	30S ribosomal protein S13
MC	5A	TRITD5Av1G217680	578408356	578411205	-	MC-363	Serine/threonine-protein kinase
MC	5A	TRITD5Av1G217720	578506373	578520421	+	MC-363	5'-3' exoribonuclease, putative, expressed
MC	5A	TRITD5Av1G217790	578675606	578676667	-	MC-363	BTB/POZ domain containing protein
MC	5A	TRITD5Av1G217810	578818280	578819082	+	MC-363	Sn1-specific diacylglycerol lipase alpha
MC	5A	TRITD5Av1G217840	578907082	578908382	+	MC-363	Pectinesterase
MC	5A	TRITD5Av1G218040	579434896	579438720	-	MC-363	Ankyrin repeat family protein, putative, expressed
MC	5A	TRITD5Av1G218050	579438859	579441024	-	MC-363	Pentatricopeptide repeat-containing protein
MC	5A	TRITD5Av1G218060	579444207	579450692	+	MC-363	Leucine-rich repeat protein kinase family protein
MC	5A	TRITD5Av1G218080	579452119	579456602	-	MC-363	Pentatricopeptide repeat-containing protein
MC	5A	TRITD5Av1G218110	579571817	579573655	+	MC-363	Disease resistance protein (CC-NBS-LRR class) family G
MC	5A	TRITD5Av1G218120	579575542	579579226	-	MC-363	Queuine tRNA-ribosyltransferase activity protein
MC	5A	TRITD5Av1G218140	579586139	579663362	+	MC-363	Folate/biopterin transporter family protein, expressed
MC	5A	TRITD5Av1G223690	592491122	592506579	-	MC-364	Histidine kinase, putative
MC	5A	TRITD5Av1G223700	592507310	592513456	-	MC-364	Beta-1,3-galactosyltransferase-like protein
LR	5A	TRITD5Av1G246080	639674643	639679605	-	LR335	Calcium-transporting ATPase G
LR	5A	TRITD5Av1G246100	639762820	639763938	+	LR335	Heavy metal transport/detoxification superfamily protein
LR	5A	TRITD5Av1G246110	639763078	639763299	+	LR335	Histamine H1 receptor G
OC	5A	TRITD5Av1G253540	657090676	657091757	-	OC-347	Cell number regulator 6
OC	5A	TRITD5Av1G253550	657093128	657093517	-	OC-347	Cell number regulator 6 G
OC	5A	TRITD5Av1G253620	657182110	657182331	-	OC-347	60S ribosomal protein L13a
OC	5A	TRITD5Av1G253660	657241693	657243861	-	OC-347	zinc finger CONSTANS-like protein
OC	5A	TRITD5Av1G253700	657258710	657260579	-	OC-347	Zinc finger constans-like protein
OC	5A	TRITD5Av1G253710	657288588	657308762	+	OC-347	Helicase, putative
OC	5A	TRITD5Av1G253720	657297654	657298094	-	OC-347	F-box family protein
OC	5A	TRITD5Av1G253730	657405600	657412873	-	OC-347	Nucellin-like aspartic protease
OC	5A	TRITD5Av1G253740	657420879	657423610	-	OC-347	Aspartic proteinase Asp1
OC	5A	TRITD5Av1G253750	657426493	657432992	-	OC-347	Aspartic proteinase Asp1
OC	5A	TRITD5Av1G253760	657440636	657443507	+	OC-347	Sphingomyelin phosphodiesterase 4 G
OC	5A	TRITD5Av1G253770	657444756	657456221	-	OC-347	Leucine-rich repeat receptor protein kinase family protein
OC	5A	TRITD5Av1G253800	657473214	657474503	+	OC-347	Leucine-rich repeat receptor-like protein kinase family protein
OC	5A	TRITD5Av1G253830	657531633	657533816	-	OC-347	Leucine-rich repeat receptor-like protein kinase family protein
OC	5A	TRITD5Av1G253860	657536820	657540287	-	OC-347	Leucine-rich repeat receptor-like protein kinase family protein, putative
OC	5A	TRITD5Av1G253880	657581869	657585111	+	OC-347	Alcohol dehydrogenase
OC	5A	TRITD5Av1G253890	657590888	657594371	+	OC-347	Sugar transporter, putative
OC	5B	TRITD5Bv1G002860	7390170	7393536	-	OC-349	Lipoxygenase
OC	5B	TRITD5Bv1G002960	7620972	7629712	-	OC-349	Serine protease HtrA-like
OC	5B	TRITD5Bv1G002990	7662594	7742167	+	OC-349	Serine protease HtrA-like
OC	5B	TRITD5Bv1G003030	7751962	7754271	-	OC-349	Cytochrome P450
OC	5B	TRITD5Bv1G003040	7907556	7909329	+	OC-349	Cytochrome P450
MC	5B	TRITD5Bv1G007450	19501556	19503270	-	MC-372	Amino acid permease family protein, putative, expressed
MC	5B	TRITD5Bv1G007470	19517180	19518662	-	MC-372	F-box family protein
MC	5B	TRITD5Bv1G007480	19526387	19541720	+	MC-372	disease resistance protein (TIR-NBS-LRR class)
MC	5B	TRITD5Bv1G007490	19543158	19545370	-	MC-372	ARM repeat superfamily protein
MC	5B	TRITD5Bv1G007590	19877691	19980109	+	MC-372	Leucine-rich repeat receptor-like protein kinase family protein
MC	5B	TRITD5Bv1G007600	19976924	19978417	+	MC-372	Leucine-rich repeat receptor-like protein kinase family protein
MC	5B	TRITD5Bv1G007610	19982103	19983860	+	MC-372	F-box family protein
MC	5B	TRITD5Bv1G007620	20138964	20289530	+	MC-372	Leucine-rich repeat receptor-like protein kinase family protein
MC	5B	TRITD5Bv1G007720	20432789	20437488	-	MC-372	Glycosyltransferase
MC	5B	TRITD5Bv1G007760	20577242	20578638	+	MC-372	Cysteine protease, putative
MC	5B	TRITD5Bv1G007780	20675225	20677002	-	MC-372	Transducin/WD40 repeat-like superfamily protein, putative G
MC	5B	TRITD5Bv1G012730	35406702	35409915	+	MC-373	Disease resistance protein RPM1
MC	5B	TRITD5Bv1G012740	35431469	35433869	+	MC-373	zinc ion binding/nucleic acid binding/hydrolase TE?
MC	5B	TRITD5Bv1G012750	35453157	35456358	-	MC-373	HAD-superfamily hydrolase, subfamily IG, 5'-nucleotidase
MC	5B	TRITD5Bv1G012780	35479775	35480026	+	MC-373
MC	5B	TRITD5Bv1G012990	35777936	35781277	+	MC-373	Cation/H(+) antiporter
MC	5B	TRITD5Bv1G013000	35786256	35791751	+	MC-373	Cation/H(+) antiporter
MC	5B	TRITD5Bv1G013030	35823260	35825059	+	MC-373	Pentatricopeptide repeat-containing protein
MC	5B	TRITD5Bv1G013070	35831397	35832299	-	MC-373	TCP transcription factor
MC	5B	TRITD5Bv1G013080	35836052	35921269	-	MC-373	NBS-LRR-like resistance protein
MC	5B	TRITD5Bv1G013090	35922697	35923632	-	MC-373	Disease resistance protein RPM1
LR	5B	TRITD5Bv1G020860	56436200	56442011	+	LR341	Importin subunit beta-1
LR	5B	TRITD5Bv1G020920	56512922	56514142	+	LR341	Beta-1,4-mannosyl-glycoprotein 4-beta-N-acetylglucosaminyltransferase
LR	5B	TRITD5Bv1G020930	56517308	56517653	+	LR341	Defensin
LR	5B	TRITD5Bv1G020980	56555663	56557284	-	LR341	Methylthioribose kinase G
LR	5B	TRITD5Bv1G021170	56880733	56890645	+	LR341	Cullin-associated NEDD8-dissociated protein 1
LR	5B	TRITD5Bv1G118530	349675138	349678060	+	LR348	double-stranded RNA-binding domain (DsRBD)-containing protein G
LR	5B	TRITD5Bv1G118550	349742660	349744487	+	LR348	Major facilitator superfamily transporter
LR	5B	TRITD5Bv1G118590	349755470	349755888	+	LR348	Protein spinster
LR	5B	TRITD5Bv1G118600	349755902	349757038	+	LR348	Major facilitator superfamily transporter
LR	5B	TRITD5Bv1G118720	350395246	350396673	+	LR348	Flavin-containing monooxygenase
LR	5B	TRITD5Bv1G118790	350694216	350699229	+	LR348	Eukaryotic translation initiation factor 3 subunit I
LR	5B	TRITD5Bv1G118810	350705726	350706365	-	LR348	Translation initiation factor IF-2 G
LR	5B	TRITD5Bv1G118820	350721360	350723848	+	LR348	Tetratricopeptide repeat protein 1
LR	5B	TRITD5Bv1G118830	350728382	350732375	+	LR348	MND1-interacting protein 1
LR	5B	TRITD5Bv1G119020	351179684	351185599	+	LR348	CD2 antigen cytoplasmic tail-binding protein 2 G
LR	5B	TRITD5Bv1G119070	351351978	351356265	+	LR348	LAG1 longevity assurance-like protein
LR	5B	TRITD5Bv1G119090	351436827	351438866	+	LR348	Subtilisin-like protease
LR	5B	TRITD5Bv1G119100	351442400	351445481	-	LR348	Protein kinase-like
LR	5B	TRITD5Bv1G119110	351538532	351539641	-	LR348	F-box protein
LR	5B	TRITD5Bv1G119160	351622283	351624830	+	LR348	Strictosidine synthase family protein
LR	5B	TRITD5Bv1G119360	352059765	352062392	+	LR348	Strictosidine synthase family protein
LR	5B	TRITD5Bv1G119370	352063039	352064658	-	LR348	Enolase
LR	5B	TRITD5Bv1G119380	352082730	352088190	-	LR348	Heat shock factor-binding protein 1
LR	5B	TRITD5Bv1G119390	352089639	352091094	+	LR348	Trichome birefringence-like protein
LR	5B	TRITD5Bv1G119530	352935235	352941989	+	LR348	Trichome birefringence-like protein
LR	5B	TRITD5Bv1G119540	352944840	352945809	+	LR348	Serine/threonine protein phosphatase 7 long form isogeny
LR	5B	TRITD5Bv1G119550	352957564	352958271	-	LR348	RNA ligase/cyclic nucleotide phosphodiesterase
LR	5B	TRITD5Bv1G119630	353186122	353187283	-	LR348	Werner Syndrome-like exonuclease
LR	5B	TRITD5Bv1G119650	353277973	353279529	+	LR348	Kinase family protein
LR	5B	TRITD5Bv1G119670	353289615	353290631	-	LR348	Kinase family protein
MC	5B	TRITD5Bv1G124460	369134883	369138734	-	MC-381	UBX domain-containing protein
MC	5B	TRITD5Bv1G124520	369350871	369351713	-	MC-381	HMG-Y-related protein A
MC	5B	TRITD5Bv1G124660	370092853	370099282	-	MC-381	1-phosphatidylinositol-3-phosphate 5-kinase
MC	5B	TRITD5Bv1G142420	428070449	428130278	-	MC-387	Methyl-CpG-binding domain-containing protein 8
MC	5B	TRITD5Bv1G142430	428130436	428131641	+	MC-387	Ubiquitin carboxyl-terminal hydrolase family protein
MC	5B	TRITD5Bv1G142500	428361576	428366174	+	MC-387	HEAT repeat-containing protein G
MC	5B	TRITD5Bv1G142510	428367762	428368546	-	MC-387	BZIP transcription factor
MC	5B	TRITD5Bv1G142540	428422676	428424424	+	MC-387	Pentatricopeptide repeat-containing protein
MC	5B	TRITD5Bv1G142550	428430056	428432400	+	MC-387	Basic helix-loop-helix transcription factor
MC	5B	TRITD5Bv1G142570	428438305	428442310	-	MC-387	Transcription factor AP-1 G
MC	5B	TRITD5Bv1G142620	428795299	428795757	-	MC-387	multidrug resistance-associated protein 2 G
MC	5B	TRITD5Bv1G142640	428802352	428802729	-	MC-387	F-box domain containing protein, expressed TE?
MC	5B	TRITD5Bv1G142670	428807334	428811665	-	MC-387	Chaperone protein htpG family protein
LR	5B	TRITD5Bv1G160740	475597063	475602550	-	LR363	S-acyltransferase
LR	5B	TRITD5Bv1G160800	475798391	475798994	-	LR363	Hydrolase family protein G
LR	5B	TRITD5Bv1G160810	475806527	476193950	-	LR363	P-loop containing nucleoside triphosphate hydrolases superfamily protein G
LR	5B	TRITD5Bv1G160860	476262910	476264223	+	LR363	Double stranded RNA binding protein 3
LR	5B	TRITD5Bv1G160900	476306840	476310864	+	LR363	Superoxide dismutase [Cu-Zn]
LR	5B	TRITD5Bv1G160920	476345484	476346471	-	LR363	Myb/SANT-like DNA-binding domain protein
LR	5B	TRITD5Bv1G161070	476686257	476687191	-	LR363
LR	5B	TRITD5Bv1G161310	477323475	477327538	+	LR363	Fatty acid oxidation complex subunit alpha
LR	5B	TRITD5Bv1G161480	477712821	477718786	+	LR363	p-loop containing nucleoside triphosphate hydrolases superfamily protein, putative
LR	5B	TRITD5Bv1G161490	477718850	477723869	+	LR363	Lupus brain antigen 1-like protein
MC	5B	TRITD5Bv1G168900	495836459	495839729	-	MC-399	Heat shock transcription factor
MC	5B	TRITD5Bv1G169010	496003422	496005286	-	MC-399	UDP-glucose 4-epimerase
MC	5B	TRITD5Bv1G169050	496035071	496037267	-	MC-399	NC domain-containing protein
MC	5B	TRITD5Bv1G169130	496178939	496182382	+	MC-399	Amino acid transporter, putative
MC	5B	TRITD5Bv1G169200	496364043	496371577	+	MC-399	RNA-binding protein 1 G
MC	5B	TRITD5Bv1G169230	496381343	496381642	+	MC-399	Succinate dehydrogenase assembly factor 2-A, mitochondrial G
MC	5B	TRITD5Bv1G169240	496610187	496611362	+	MC-399	Dynein regulatory complex protein 1 G
MC	5B	TRITD5Bv1G169300	496814324	496814623	+	MC-399	DNA repair protein rhp54 G
MC	5B	TRITD5Bv1G169370	496928301	496932673	-	MC-399	GTPase-activating protein GYP7
MC	5B	TRITD5Bv1G169410	497145128	497147577	-	MC-399	Glucosamine-6-phosphate deaminase
MC	5B	TRITD5Bv1G169450	497185064	497186399	-	MC-399	NAD-dependent protein deacetylase HST1-like protein G
MC	5B	TRITD5Bv1G169460	497188933	497190762	-	MC-399	Laminin subunit gamma-1 G
MC	5B	TRITD5Bv1G177000	516514965	516520012	-	MC-400	Chromatin assembly factor-1
MC	5B	TRITD5Bv1G177020	516644002	516644850	+	MC-400	Thaumatin-like protein
MC	5B	TRITD5Bv1G177050	516789520	516793637	+	MC-400	Tetratricopeptide repeat protein
MC	5B	TRITD5Bv1G177060	516794158	516796414	-	MC-400	Serine/threonine protein phosphatase 2A regulatory subunit B
MC	5B	TRITD5Bv1G177100	516839971	516841590	-	MC-400	Pentatricopeptide repeat-containing protein
MC	5B	TRITD5Bv1G177120	516852675	516853502	+	MC-400	Syringolide-induced protein 14-1-1 G
MC	5B	TRITD5Bv1G177130	516855530	516855994	+	MC-400	NADH-quinone oxidoreductase subunit D
MC	5B	TRITD5Bv1G177210	516979714	516986348	+	MC-400	Phospholipase D
MC	5B	TRITD5Bv1G177230	517064339	517065565	-	MC-400	Ornithine decarboxylase
MC	5B	TRITD5Bv1G177270	517284359	517285663	+	MC-400	Agmatine coumaroyltransferase-2
MC	5B	TRITD5Bv1G177400	517872115	517883132	+	MC-400	Agmatine coumaroyltransferase-2
MC	5B	TRITD5Bv1G177430	518193707	518195032	+	MC-400	Hydroxycinnamoyl-CoA:shikimate hydroxycinnamoyltransferase 2
MC	5B	TRITD5Bv1G177440	518244015	518245340	+	MC-400	Agmatine coumaroyltransferase-2
LR	5B	TRITD5Bv1G180720	524857801	524858253	-	LR371	SAUR-like auxin-responsive protein family, putative
LR	5B	TRITD5Bv1G180740	524873748	524874140	+	LR371	SAUR-like auxin-responsive protein family
LR	5B	TRITD5Bv1G180860	525154437	525154856	-	LR371	Vps51/Vps67 family (components of vesicular transport) protein
LR	5B	TRITD5Bv1G180960	525309142	525309816	-	LR371	BTB/POZ and MATH domain-containing protein 2
LR	5B	TRITD5Bv1G181010	525453075	525459817	-	LR371	Ankyrin repeat family protein
LR	5B	TRITD5Bv1G181050	525560507	525561160	-	LR371	BTB/POZ and MATH domain-containing protein 2
LR	5B	TRITD5Bv1G181070	525612376	525612801	+	LR371	SAUR-like auxin-responsive protein family
LR	5B	TRITD5Bv1G181080	525625288	525633405	+	LR371	SAUR-like auxin-responsive protein family
LR	5B	TRITD5Bv1G181090	525627021	525627461	+	LR371	SAUR-like auxin-responsive protein family, putative
LR	5B	TRITD5Bv1G181100	525628384	525628845	-	LR371	SAUR-like auxin-responsive protein family
LR	5B	TRITD5Bv1G181130	525631799	525642422	-	LR371	SAUR-like auxin-responsive protein family
LR	5B	TRITD5Bv1G181210	525648714	525649031	+	LR371	SAUR-like auxin-responsive protein family
LR	5B	TRITD5Bv1G181240	525650934	525651344	-	LR371	SAUR-like auxin-responsive protein family
LR	5B	TRITD5Bv1G181250	525652594	525653016	+	LR371	SAUR-like auxin-responsive protein family
LR	5B	TRITD5Bv1G181260	525653977	525654393	-	LR371	SAUR-like auxin-responsive protein family
LR	5B	TRITD5Bv1G181270	525655003	525656310	+	LR371	SAUR-like auxin-responsive protein family, putative
LR	5B	TRITD5Bv1G181300	525660456	525661025	+	LR371	SAUR-like auxin-responsive protein family
LR	5B	TRITD5Bv1G181310	525662744	525663172	+	LR371	SAUR-like auxin-responsive protein family, putative
LR	5B	TRITD5Bv1G181320	525662767	525663102	-	LR371	Coatomer subunit beta G
LR	5B	TRITD5Bv1G181330	525664432	525664650	-	LR371	Auxin responsive SAUR protein
LR	5B	TRITD5Bv1G181340	525666512	525673810	-	LR371	SAUR-like auxin-responsive protein family, putative
LR	5B	TRITD5Bv1G181360	525670974	525671396	-	LR371	SAUR-like auxin-responsive protein family
LR	5B	TRITD5Bv1G181370	525674848	525675302	-	LR371	SAUR auxin-responsive family protein
LR	5B	TRITD5Bv1G181390	525677632	525678699	-	LR371	Protein PHLOEM PROTEIN 2-LIKE A10
MC	5B	TRITD5Bv1G184230	531346629	531356123	-	MC-402	Helicase-related family protein
MC	5B	TRITD5Bv1G184240	531357856	531366456	-	MC-402	DNA mismatch repair protein mutL
MC	5B	TRITD5Bv1G184250	531394150	531396923	-	MC-402	Kinase family protein
MC	5B	TRITD5Bv1G184370	531864624	531865913	+	MC-402	F-box family protein TE?
MC	5B	TRITD5Bv1G184390	531986459	532055378	-	MC-402	CC-NBS-LRR disease resistance protein
MC	5B	TRITD5Bv1G184430	532201018	532202130	+	MC-402	F-box protein TE?
MC	5B	TRITD5Bv1G184460	532247507	532249978	+	MC-402	Pentatricopeptide repeat-containing protein
MC	5B	TRITD5Bv1G184470	532250009	532252206	+	MC-402	Protein DETOXIFICATION
MC	5B	TRITD5Bv1G184500	532276217	532277371	-	MC-402	11S globulin seed storage protein 2
MC	5B	TRITD5Bv1G184510	532350797	532352872	+	MC-402	F-box family protein TE?
MC	5B	TRITD5Bv1G184550	532467114	532468193	-	MC-402	11S globulin seed storage protein 2
MC	5B	TRITD5Bv1G184560	532496457	532497557	-	MC-402	11S globulin seed storage protein 2
MC	5B	TRITD5Bv1G184650	532835746	532837620	+	MC-402	NAC domain protein
MC	5B	TRITD5Bv1G184660	532840139	532842860	+	MC-402	NAC domain protein
MC	5B	TRITD5Bv1G184780	533182765	533188479	+	MC-402	UTP--glucose-1-phosphate uridylyltransferase
MC	5B	TRITD5Bv1G184800	533189761	533192124	-	MC-402	Nudix hydrolase-like protein
MC	5B	TRITD5Bv1G184830	533364563	533366716	+	MC-402	F-box family protein
MC	5B	TRITD5Bv1G184840	533371026	533379303	-	MC-402	ARM repeat superfamily protein
MC	5B	TRITD5Bv1G184880	533457972	533460124	-	MC-402	Auxin Efflux Carrier family protein
MC	5B	TRITD5Bv1G184890	533517498	533518085	+	MC-402	Ring finger protein
MC	5B	TRITD5Bv1G184900	533556883	533557485	+	MC-402	Ring finger protein
MC	5B	TRITD5Bv1G184910	533607965	533608567	+	MC-402	Ring finger protein
MC	5B	TRITD5Bv1G184930	533636974	533640576	+	MC-402	Ring finger protein
MC	5B	TRITD5Bv1G184990	533715608	533718132	+	MC-402	Mitochondrial carrier family
MC	5B	TRITD5Bv1G185000	533718722	533721542	-	MC-402	Protein PLASTID MOVEMENT IMPAIRED 1
MC	5B	TRITD5Bv1G185020	533723003	533724579	-	MC-402	ecotropic viral integration site protein G
MC	5B	TRITD5Bv1G185030	533774586	533775407	+	MC-402	PRLI-interacting factor A G
MC	5B	TRITD5Bv1G185050	533798057	533801125	-	MC-402	Nicotinate-nucleotide pyrophosphorylase [carboxylating]
LR	5B	TRITD5Bv1G207310	588453229	588455733	+	LR386	NBS-LRR disease resistance protein, putative, expressed
LR	5B	TRITD5Bv1G207340	588484447	588715401	+	LR386	Calmodulin-binding protein, putative, expressed
LR	5B	TRITD5Bv1G207350	588577056	588584588	+	LR386	receptor kinase 1
LR	5B	TRITD5Bv1G207380	588746273	588747331	+	LR386	receptor kinase 1
LR	5B	TRITD5Bv1G207400	588757023	588761577	+	LR386	Calmodulin-binding protein, putative, expressed
LR	5B	TRITD5Bv1G207420	588765754	588766449	-	LR386	Photosystem I reaction center subunit III
LR	5B	TRITD5Bv1G207510	588988414	589000741	-	LR386	NBS-LRR-like resistance protein
LR	5B	TRITD5Bv1G207520	589004617	589019613	+	LR386	NBS-LRR class disease resistance protein
LR	5B	TRITD5Bv1G207580	589032443	589033218	+	LR386	Glutamate carboxypeptidase 2 G
LR	5B	TRITD5Bv1G207960	589766129	589766767	+	LR386	Blue copper protein
LR	5B	TRITD5Bv1G208060	590136994	590141224	+	LR386	Beta-glucosidase, putative
LR	5B	TRITD5Bv1G208210	590596484	590598508	-	LR386	Elongation factor 1-alpha
LR	5B	TRITD5Bv1G208220	590879613	590882238	-	LR386	Elongation factor 1-alpha
LR	5B	TRITD5Bv1G208490	591660399	591661331	+	LR386	RNA polymerase II elongation factor G
LR	5B	TRITD5Bv1G208500	591662811	591663035	-	LR386	Translation initiation factor IF-2 G
LR	5B	TRITD5Bv1G208550	591686471	591686737	-	LR386	CLAVATA3/ESR (CLE)-related protein 2 G
LR	5B	TRITD5Bv1G208590	591792801	591797584	+	LR386	Inosine-5'-monophosphate dehydrogenase
OC	5B	TRITD5Bv1G208590	591792801	591797584	+	OC-392	Inosine-5'-monophosphate dehydrogenase
OC	5B	TRITD5Bv1G208600	591799071	591801580	+	OC-392	Tubulin beta chain
OC	5B	TRITD5Bv1G208660	591836220	591837717	+	OC-392	Fatty acid 2-hydroxylase
OC	5B	TRITD5Bv1G208670	591838680	591840967	-	OC-392	Alpha N-terminal protein methyltransferase 1
MC	5B	TRITD5Bv1G222660	631127338	631128601	+	MC-415	F-box family protein
MC	5B	TRITD5Bv1G222720	631212707	631213471	+	MC-415	F-box domain containing protein TE?
MC	5B	TRITD5Bv1G222730	631216178	631217532	+	MC-415	F-box family protein
MC	5B	TRITD5Bv1G222760	631257148	631258472	+	MC-415	F-box family protein
MC	5B	TRITD5Bv1G222770	631260217	631261669	+	MC-415	F-box family protein
MC	5B	TRITD5Bv1G222790	631264886	631324306	+	MC-415	F-box family protein
MC	5B	TRITD5Bv1G222830	631355246	631356632	+	MC-415	F-box family protein
MC	5B	TRITD5Bv1G222860	631357626	631360091	-	MC-415	Beta-1,3-galactosyltransferase-like protein
MC	5B	TRITD5Bv1G222920	631516806	631517897	+	MC-415	BTB/POZ and MATH domain-containing protein 2
MC	5B	TRITD5Bv1G222930	631525767	631526858	+	MC-415	BTB/POZ and MATH domain-containing protein 2
MC	5B	TRITD5Bv1G222950	631556449	631557783	-	MC-415	Aspartic proteinase nepenthesin-1
MC	5B	TRITD5Bv1G223040	632096586	632097749	-	MC-415	BTB/POZ/MATH-domain protein
MC	5B	TRITD5Bv1G223050	632113421	632117511	-	MC-415	Translation initiation factor IF-3 G
MC	5B	TRITD5Bv1G223070	632246006	632246218	-	MC-415	Adipocyte enhancer-binding protein 1 G
MC	5B	TRITD5Bv1G223090	632327765	632342806	-	MC-415	Histidine kinase, putative
MC	5B	TRITD5Bv1G223100	632346838	632349983	-	MC-415	Beta-1,3-galactosyltransferase-like protein
MC	5B	TRITD5Bv1G223170	632601110	632602302	+	MC-415	Cytochrome P450
MC	5B	TRITD5Bv1G223180	632605799	632611289	-	MC-415	Hydroxycinnamoyl-CoA shikimate/quinate hydroxycinnamoyltransferase
MC	5B	TRITD5Bv1G223190	632631151	632632161	+	MC-415	Serpin family protein
MC	5B	TRITD5Bv1G223250	632791478	632796618	-	MC-415	60S ribosomal protein L7
MC	5B	TRITD5Bv1G223270	632797089	632799562	+	MC-415	Caveolin-1 G
MC	5B	TRITD5Bv1G223310	632819679	632821179	+	MC-415	Lipid transfer protein
MC	5B	TRITD5Bv1G223320	632834149	632838305	+	MC-415	Lipid transfer protein
MC	5B	TRITD5Bv1G223350	632890843	632891372	-	MC-415	response regulator 1
MC	5B	TRITD5Bv1G223390	633060912	633063159	+	MC-415	BTB/POZ domain-containing protein
MC	5B	TRITD5Bv1G223440	633134915	633139656	+	MC-415	Exocyst complex component EXO84B
MC	5B	TRITD5Bv1G223450	633156552	633157244	+	MC-415	Germin-like protein
MC	5B	TRITD5Bv1G223500	633465168	633465696	-	MC-415	response regulator 1
MC	5B	TRITD5Bv1G223510	633486592	633487120	-	MC-415	response regulator 1
MC	5B	TRITD5Bv1G223550	633574166	633580585	-	MC-415	Cleavage and polyadenylation specificity factor subunit 2
MC	5B	TRITD5Bv1G223650	633807399	633807878	-	MC-415	Calcium-binding EF-hand
MC	5B	TRITD5Bv1G223750	633984810	633986192	-	MC-415	UDP-glycosyltransferase
MC	5B	TRITD5Bv1G223760	634017495	634078890	-	MC-415	Chlorophyll a-b binding protein, chloroplastic
MC	5B	TRITD5Bv1G223830	634189086	634189772	+	MC-415	Cysteine/Histidine-rich C1 domain family protein
MC	5B	TRITD5Bv1G223850	634279516	634280244	+	MC-415	Cysteine/Histidine-rich C1 domain family protein
MC	5B	TRITD5Bv1G223900	634328455	634333031	-	MC-415	Acetyl-coenzyme A synthetase G
MC	5B	TRITD5Bv1G223910	634332350	634357818	+	MC-415	Acetyl-coenzyme A synthetase
MC	5B	TRITD5Bv1G223940	634443673	634444160	+	MC-415	Ae1 protein G
MC	5B	TRITD5Bv1G223950	634493600	634496064	+	MC-415	Sphingosine-1-phosphate phosphatase 1
LR	5B	TRITD5Bv1G230110	648456708	648715915	+	LR395	Cytochrome P450
LR	5B	TRITD5Bv1G230140	648718234	648719191	-	LR395	U4/U6.U5 tri-snRNP-associated protein 1
LR	5B	TRITD5Bv1G230160	648793392	648794842	+	LR395	Amino acid transporter, putative
LR	5B	TRITD5Bv1G230170	648827437	648828921	+	LR395	Amino acid transporter, putative
LR	5B	TRITD5Bv1G230200	648892409	648898130	-	LR395	Vacuolar protein sorting-associated protein 27
LR	5B	TRITD5Bv1G230210	648913329	648914898	+	LR395	Pathogenesis-related thaumatin family protein
LR	5B	TRITD5Bv1G230290	649155829	649157152	-	LR395	AT-rich interactive domain-containing protein 2 G
LR	5B	TRITD5Bv1G230380	649321880	649324557	-	LR395	Trichome birefringence-like protein
LR	5B	TRITD5Bv1G239670	670641907	670643442	-	LR399	Actin
LR	5B	TRITD5Bv1G239780	670863047	670864659	+	LR399	Transcription factor, putative
LR	5B	TRITD5Bv1G239800	670884256	670885889	+	LR399	Cytochrome P450 family protein
MC	5B	TRITD5Bv1G247310	687468200	687486223	+	MC-421	Cinnamoyl-CoA reductase, putative
MC	5B	TRITD5Bv1G247520	688428309	688432530	+	MC-421	folate transporter 1 G
MC	5B	TRITD5Bv1G247530	688625267	688626840	-	MC-421	F-box family protein
MC	5B	TRITD5Bv1G247550	688813743	688814240	+	MC-421	Phenylalanine--tRNA ligase beta subunit G
MC	5B	TRITD5Bv1G247570	688866391	688904535	+	MC-421	Terpene cyclase/mutase family member
MC	5B	TRITD5Bv1G247610	688950271	688950771	+	MC-421	Kinase-like protein
MC	5B	TRITD5Bv1G247630	689043536	689047701	-	MC-421	Receptor-like protein kinase
MC	5B	TRITD5Bv1G247690	689205178	689205540	-	MC-421	Mitochondrial import receptor subunit TOM22 G
MC	5B	TRITD5Bv1G247750	689391746	689394124	+	MC-421	NBS-LRR disease resistance protein-like protein
MC	5B	TRITD5Bv1G247760	689394161	689397183	+	MC-421	NBS-LRR disease resistance protein-like protein
MC	5B	TRITD5Bv1G247870	689658700	689663104	-	MC-421	Glutaredoxin
MC	5B	TRITD5Bv1G247880	689669889	689673593	+	MC-421	Elongation factor Tu
LR	6A	TRITD6Av1G002170	4912822	4922844	+	LR406	Ubiquitin family protein
LR	6A	TRITD6Av1G002190	4960229	4962493	-	LR406	Polygalacturonase non-catalytic protein
LR	6A	TRITD6Av1G002210	4981914	4982884	+	LR406	Werner Syndrome-like exonuclease
LR	6A	TRITD6Av1G002240	5058395	5059012	+	LR406	Pentatricopeptide repeat-containing protein
LR	6A	TRITD6Av1G002250	5059421	5100519	+	LR406	Pentatricopeptide repeat-containing protein
LR	6A	TRITD6Av1G002280	5127478	5129263	+	LR406	Disease resistance protein (NBS-LRR class) family
LR	6A	TRITD6Av1G002330	5142709	5144409	-	LR406	Disease resistance protein
LR	6A	TRITD6Av1G002350	5154521	5167506	-	LR406	Pentatricopeptide repeat-containing protein
LR	6A	TRITD6Av1G002380	5181756	5184270	+	LR406	Acetate kinase G
LR	6A	TRITD6Av1G002570	5381931	5382563	-	LR406	Mitochondrial transcription termination factor-like
LR	6A	TRITD6Av1G002580	5384731	5386058	-	LR406	Chalcone synthase
LR	6A	TRITD6Av1G002620	5581960	5583249	-	LR406	O-methyltransferase family protein
LR	6A	TRITD6Av1G002640	5682854	5684175	+	LR406	Chalcone synthase
LR	6A	TRITD6Av1G002650	5708305	5709663	+	LR406	Peptidylprolyl isomerase
LR	6A	TRITD6Av1G002660	5716884	5718871	-	LR406	F-box protein
LR	6A	TRITD6Av1G002700	5818703	5961602	+	LR406	Cytosine-specific methyltransferase
LR	6A	TRITD6Av1G002710	5962703	6160879	+	LR406	Mitochondrial transcription termination factor-like
LR	6A	TRITD6Av1G002730	5983237	5987392	+	LR406	Ubiquitin-conjugating enzyme E2, putative
MC	6A	TRITD6Av1G003270	7416394	7427228	+	MC-423	RNA binding
MC	6A	TRITD6Av1G007920	19325072	19327064	+	MC-426	Catalase
MC	6A	TRITD6Av1G007950	19370847	19371731	+	MC-426	Receptor-like protein kinase
MC	6A	TRITD6Av1G007970	19387875	19389056	+	MC-426	Anthocyanidin synthase
MC	6A	TRITD6Av1G008000	19426535	19429822	+	MC-426	Serpin-like protein
MC	6A	TRITD6Av1G008010	19434666	19435934	-	MC-426	Serpin-like protein
MC	6A	TRITD6Av1G008020	19445883	19447655	-	MC-426	Serpin-like protein
MC	6A	TRITD6Av1G008040	19539295	19539855	-	MC-426	Disease resistance protein RPM1 G
MC	6A	TRITD6Av1G008050	19551469	19555856	+	MC-426	Cysteine-rich receptor kinase
MC	6A	TRITD6Av1G008060	19561981	19566131	+	MC-426	Cysteine-rich receptor kinase
MC	6A	TRITD6Av1G008070	19572857	19573526	-	MC-426	3-isopropylmalate dehydrogenase G
MC	6A	TRITD6Av1G008080	19609844	19612225	+	MC-426	BHLH transcription factor
MC	6A	TRITD6Av1G008090	19612987	19616204	-	MC-426	Retinol dehydrogenase 11 G
MC	6A	TRITD6Av1G008120	19658425	19663290	+	MC-426	Terpene synthase
MC	6A	TRITD6Av1G008130	19667076	19668896	+	MC-426	F-box family protein
MC	6A	TRITD6Av1G008140	19690716	19696452	-	MC-426	NAD(P)-binding Rossmann-fold superfamily protein G
MC	6A	TRITD6Av1G008150	19698991	19847948	-	MC-426	Leucine-rich repeat receptor-like protein kinase family protein
MC	6A	TRITD6Av1G008160	19707847	19710335	-	MC-426	Receptor-like protein kinase
MC	6A	TRITD6Av1G008190	19797958	19799146	+	MC-426	Dirigent protein 17
MC	6A	TRITD6Av1G008220	19817588	19824598	-	MC-426	Mitochondrial transcription termination factor-like
MC	6A	TRITD6Av1G008240	19837337	19838182	+	MC-426	Sister chromatid cohesion protein PDS5-like protein B-B
MC	6A	TRITD6Av1G008270	19857117	19857593	-	MC-426	DUF4228 domain protein G
MC	6A	TRITD6Av1G008300	19905806	19908124	-	MC-426	Yellow stripe-like transporter 12
MC	6A	TRITD6Av1G008340	19981694	19982173	-	MC-426	Heavy metal-associated domain containing protein, expressed
MC	6A	TRITD6Av1G008360	19988176	19990254	-	MC-426	Yellow stripe-like transporter 17
MC	6A	TRITD6Av1G008370	19995933	20002056	+	MC-426	Pentatricopeptide repeat-containing protein
MC	6A	TRITD6Av1G008380	20008290	20008817	-	MC-426	Histone H2A
MC	6A	TRITD6Av1G008390	20121395	20124884	+	MC-426	Heat shock 70 kDa protein
MC	6A	TRITD6Av1G011720	28315906	28317408	-	MC-427	Lecithin-cholesterol acyltransferase-like 1
MC	6A	TRITD6Av1G011740	28348987	28350334	+	MC-427	2-oxoglutarate and Fe(II)-dependent oxygenase superfamily protein
MC	6A	TRITD6Av1G011760	28363361	28365994	-	MC-427	Sulfate adenylyltransferase subunit 2 G
MC	6A	TRITD6Av1G011830	28476243	28476617	-	MC-427	Phototropic-responsive NPH3 family protein G
MC	6A	TRITD6Av1G011840	28481342	28483662	+	MC-427	F-box family protein
OC	6A	TRITD6Av1G037140	86027288	86027967	-	OC-421	Histone H2A
OC	6A	TRITD6Av1G037150	86113923	86118274	+	OC-421	Kinetochore protein Nuf2
OC	6A	TRITD6Av1G037160	86263247	86263817	+	OC-421	Histone H2A
OC	6A	TRITD6Av1G037180	86281810	86282094	+	OC-421	ABC transporter B family protein G
OC	6A	TRITD6Av1G037190	86286995	86288586	+	OC-421	ABC transporter B family protein
OC	6A	TRITD6Av1G037230	86414819	86421877	+	OC-421	Pathogenesis-related homeodomain protein
OC	6A	TRITD6Av1G037270	86446783	86447597	+	OC-422	Myb/SANT-like DNA-binding domain protein G
OC	6A	TRITD6Av1G037350	86948143	86956369	+	OC-422	Ubiquitin carboxyl-terminal hydrolase 12
OC	6A	TRITD6Av1G037380	87112198	87122444	+	OC-422	DNA/RNA helicase protein
OC	6A	TRITD6Av1G048050	111807226	111809607	+	OC-425	Receptor-like kinase
MC	6A	TRITD6Av1G144220	421309492	421317847	-	MC-438	Casein kinase i family protein
MC	6A	TRITD6Av1G144390	422010390	422017716	+	MC-438	Long-chain-alcohol oxidase G
MC	6A	TRITD6Av1G144640	422463855	422467857	+	MC-438	Long-chain-alcohol oxidase
MC	6A	TRITD6Av1G146340	426658150	426660366	-	MC-439	response regulator 1
MC	6A	TRITD6Av1G146550	427591986	427592297	-	MC-439	39S ribosomal protein L41, mitochondrial G
MC	6A	TRITD6Av1G146560	427592227	427602168	+	MC-439	Polyribonucleotide nucleotidyltransferase
MC	6A	TRITD6Av1G146570	427603186	427605312	-	MC-439	GDSL esterase/lipase
MC	6A	TRITD6Av1G146580	427647690	427648040	-	MC-439	DNA-binding bromodomain-containing protein G
MC	6A	TRITD6Av1G146760	427833224	427854890	-	MC-439	Prolyl oligopeptidase family protein
MC	6A	TRITD6Av1G146880	428180320	428208162	+	MC-439	CLIP-associating family protein
MC	6A	TRITD6Av1G147010	428313033	428318192	+	MC-439	Tetracenomycin polyketide synthesis 8-O-methyl transferase TcmO G
MC	6A	TRITD6Av1G147080	428400877	428407546	+	MC-439	methyl-coenzyme M reductase II subunit gamma, putative (DUF3741)
MC	6A	TRITD6Av1G147100	428438220	428439557	-	MC-439	Leucine-rich repeat protein kinase family protein
MC	6A	TRITD6Av1G147170	428482730	428482987	-	MC-439	kinase with adenine nucleotide alpha hydrolases-like domain-containing protein G
MC	6A	TRITD6Av1G147180	428483213	428487015	-	MC-439	Receptor-like protein kinase
MC	6A	TRITD6Av1G147280	428964508	428967061	-	MC-439	Filament-like plant protein
MC	6A	TRITD6Av1G147380	429209345	429211344	+	MC-439	Transporter-related family protein
MC	6A	TRITD6Av1G147400	429212719	429214547	-	MC-439	Protein TIC 20, chloroplastic
MC	6A	TRITD6Av1G183770	523150494	523157311	+	MC-441	Potassium transporter
MC	6A	TRITD6Av1G183780	523160269	523162442	-	MC-441	GDSL esterase/lipase
MC	6A	TRITD6Av1G183790	523185631	523186167	+	MC-441	UPF0226 membrane protein SCH_2374 G
MC	6A	TRITD6Av1G183810	523226110	523226931	+	MC-441	NADH-ubiquinone reductase complex 1 MLRQ subunit G
MC	6A	TRITD6Av1G183820	523231179	523234004	+	MC-441	APO protein 2
MC	6A	TRITD6Av1G183830	523237576	523238947	-	MC-441	Dynein light chain
MC	6A	TRITD6Av1G183880	523275604	523276110	-	MC-441	Calcium-binding protein
MC	6A	TRITD6Av1G183930	523547463	523548956	+	MC-441	senescence-associated family protein, putative (DUF581)
MC	6A	TRITD6Av1G183980	523745321	523746796	+	MC-441	senescence-associated family protein, putative (DUF581)
MC	6A	TRITD6Av1G184020	523831311	523832769	+	MC-441	senescence-associated family protein, putative (DUF581)
MC	6A	TRITD6Av1G184130	523907583	523907819	-	MC-441	NAD(P)-binding Rossmann-fold superfamily protein G
MC	6A	TRITD6Av1G184140	523912064	523912634	-	MC-441	Caleosin
MC	6A	TRITD6Av1G184310	524328263	524332963	+	MC-441	Nudix hydrolase-like protein
MC	6A	TRITD6Av1G184330	524375623	524376923	+	MC-441	Caleosin
MC	6A	TRITD6Av1G184390	524415350	524418943	+	MC-441	Calmodulin-binding protein-like
MC	6A	TRITD6Av1G184410	524431138	524432838	+	MC-441	Caleosin
MC	6A	TRITD6Av1G184450	524477420	524478860	-	MC-441	DUF1005 family protein (DUF1005)
MC	6A	TRITD6Av1G184460	524504677	524511567	-	MC-441	2-oxoglutarate-dependent dioxygenase-related family protein
MC	6A	TRITD6Av1G184500	524532323	524534469	+	MC-441	cysteine-rich repeat secretory-like protein
MC	6A	TRITD6Av1G184880	525254065	525254689	-	MC-441	Blue copper protein
MC	6A	TRITD6Av1G184950	525493017	525496761	-	MC-441	Pollen-specific protein
MC	6A	TRITD6Av1G185040	525594153	525598731	+	MC-441	Mitochondrial metalloendopeptidase OMA1
MC	6A	TRITD6Av1G185050	525603565	525607101	-	MC-441	Glutamine synthetase
MC	6A	TRITD6Av1G185090	525722348	525725425	+	MC-441	Ankyrin repeat-containing protein
MC	6A	TRITD6Av1G185100	525726583	525728487	+	MC-441	Pentatricopeptide repeat-containing protein
MC	6A	TRITD6Av1G185110	525729607	525732107	-	MC-441	RING-finger ubiquitin ligase
MC	6A	TRITD6Av1G185210	525927287	525936985	-	MC-441	Chalcone synthase
MC	6A	TRITD6Av1G185220	525944932	525946825	+	MC-441	alpha/beta-Hydrolases superfamily protein G
MC	6A	TRITD6Av1G185390	526260263	526267227	+	MC-441	Microtubule-associated protein 70-2
MC	6A	TRITD6Av1G185480	526404201	526409269	+	MC-441	RNA-dependent RNA polymerase
LR	6A	TRITD6Av1G186060	527577250	527583171	-	LR419	Oxidation resistance protein 1
OC	6A	TRITD6Av1G191890	542711054	542723561	-	OC-430	ATP-dependent RNA helicase family protein
MC	6A	TRITD6Av1G212380	586894574	586903006	-	MC-448	RING/U-box superfamily protein, putative
MC	6A	TRITD6Av1G212400	587067227	587067626	+	MC-448	RAD3-like DNA-binding helicase protein TE?
MC	6A	TRITD6Av1G212420	587083680	587084134	+	MC-448	Neutral/alkaline non-lysosomal ceramidase G
MC	6A	TRITD6Av1G212480	587165881	587172046	+	MC-448	Neurochondrin
MC	6A	TRITD6Av1G212550	587270549	587275940	+	MC-448	Vacuolar fusion MON1-like protein
MC	6A	TRITD6Av1G212570	587289691	587302694	-	MC-448	F-box/LRR protein
MC	6A	TRITD6Av1G212580	587295978	587296793	-	MC-448	F-box/LRR protein
MC	6A	TRITD6Av1G212590	587305814	587307265	-	MC-448	F-box/LRR-repeat protein
OC	6A	TRITD6Av1G225530	612231707	612235437	+	OC-446	AP-5 complex subunit beta-1
OC	6A	TRITD6Av1G225540	612238651	612240897	+	OC-446	transmembrane protein, putative (DUF594)
OC	6A	TRITD6Av1G225600	612337854	612339386	-	OC-446	transmembrane protein, putative (DUF247)
OC	6A	TRITD6Av1G225660	612423374	612427549	+	OC-446	NBS-LRR disease resistance protein
OC	6A	TRITD6Av1G225690	612451579	612457942	-	OC-446	U-box domain-containing protein 62
OC	6A	TRITD6Av1G225710	612486843	612489121	-	OC-446	Dihydrolipoamide acetyltransferase component of pyruvate dehydrogenase complex
OC	6A	TRITD6Av1G225740	612532612	612536043	+	OC-446	3-ketoacyl-CoA synthase
OC	6A	TRITD6Av1G225750	612590671	612591942	+	OC-446	Pentatricopeptide repeat-containing protein
OC	6A	TRITD6Av1G225760	612593065	612593814	-	OC-446	heparan-alpha-glucosaminide N-acetyltransferase-like protein (DUF1624)
OC	6A	TRITD6Av1G225770	612604617	612611268	-	OC-446	Plant invertase/pectin methylesterase inhibitor superfamily protein
OC	6B	TRITD6Bv1G013160	37361699	37364183	-	OC-454	BHLH transcription factor
OC	6B	TRITD6Bv1G013260	37503896	37516737	-	OC-454	Cytosolic Fe-S cluster assembly factor NBP35
OC	6B	TRITD6Bv1G013270	37510424	37512860	-	OC-454	Cysteine-rich receptor kinase
MC	6B	TRITD6Bv1G014130	39456977	39461178	-	MC-463	Acylamino-acid-releasing enzyme
MC	6B	TRITD6Bv1G014170	39745420	39749746	+	MC-463	Signal peptide peptidase
MC	6B	TRITD6Bv1G014220	39861822	39864053	+	MC-463	Glucan endo-1,3-beta-glucosidase 3
MC	6B	TRITD6Bv1G014230	39866115	39867497	-	MC-463	Pentatricopeptide repeat-containing protein, putative
MC	6B	TRITD6Bv1G014380	40133557	40139304	+	MC-463	Disease resistance protein RPM1
MC	6B	TRITD6Bv1G014430	40284159	40287389	-	MC-463	F-box protein
MC	6B	TRITD6Bv1G014440	40289406	40289762	-	MC-463	Hermansky-Pudlak syndrome 1 protein homolog G
MC	6B	TRITD6Bv1G014450	40311232	40314462	-	MC-463	F-box protein
MC	6B	TRITD6Bv1G014460	40433165	40436666	-	MC-463	F-box protein
MC	6B	TRITD6Bv1G014580	40643138	40644839	+	MC-463	Chlororespiratory reduction 6
MC	6B	TRITD6Bv1G014590	40647387	40651145	+	MC-463	Glutamate receptor
MC	6B	TRITD6Bv1G014600	40713816	40717484	+	MC-463	Glutamate receptor
MC	6B	TRITD6Bv1G014610	40750267	40922395	+	MC-463	Alpha-gliadin
MC	6B	TRITD6Bv1G014640	40876346	40880749	+	MC-463	Glutamate receptor
MC	6B	TRITD6Bv1G014670	41175187	41324732	+	MC-463	Alpha-gliadin
MC	6B	TRITD6Bv1G014710	41490997	41494766	+	MC-463	Glutamate receptor
MC	6B	TRITD6Bv1G014720	41495483	41496837	+	MC-463	Peptidylprolyl isomerase G
MC	6B	TRITD6Bv1G014730	41497372	41501144	-	MC-463	UTP--glucose-1-phosphate uridylyltransferase
MC	6B	TRITD6Bv1G014800	41600399	41604006	-	MC-463	Autophagy protein 5
MC	6B	TRITD6Bv1G014810	41607412	41610706	-	MC-463	Protein trichome birefringence
MC	6B	TRITD6Bv1G014880	41938920	41961455	-	MC-463	Cap binding protein, putative
MC	6B	TRITD6Bv1G015020	42196424	42199189	+	MC-463	Sentrin-specific protease
MC	6B	TRITD6Bv1G015030	42212006	42214493	-	MC-463	Protein trichome birefringence
MC	6B	TRITD6Bv1G019690	54314206	54314517	+	MC-466	Histone H4
MC	6B	TRITD6Bv1G019720	54527551	54527862	-	MC-466	Histone H4
MC	6B	TRITD6Bv1G019810	54581269	54581788	-	MC-466	Histone H4
MC	6B	TRITD6Bv1G019830	54611705	54612220	-	MC-466	Mitochondrial transcription termination factor-like
MC	6B	TRITD6Bv1G019850	54891903	54894224	+	MC-466	Syntaxin
MC	6B	TRITD6Bv1G019870	54895040	54899250	-	MC-466	Zinc carboxypeptidase
MC	6B	TRITD6Bv1G039100	113643453	113647920	-	MC-469	HECT-like ubiquitin-conjugating enzyme (E2)-binding protein
MC	6B	TRITD6Bv1G039110	113655984	113656457	+	MC-469	Sphingoid base hydroxylase 2
MC	6B	TRITD6Bv1G039190	113816575	113817217	+	MC-469	Myb/SANT-like DNA-binding domain protein
MC	6B	TRITD6Bv1G039270	113975650	113977335	-	MC-469	F-box family protein TE?
MC	6B	TRITD6Bv1G039280	113979221	113982424	-	MC-469	Pentatricopeptide repeat-containing protein
MC	6B	TRITD6Bv1G039290	113984771	113987738	-	MC-469	cation-transporting ATPase G
MC	6B	TRITD6Bv1G039320	114004255	114004818	+	MC-469	RING/U-box superfamily protein, putative
MC	6B	TRITD6Bv1G039430	114586662	114587177	-	MC-469	Sequence-specific DNA binding transcription factor G
MC	6B	TRITD6Bv1G039450	114615868	114621743	-	MC-469	RING/U-box superfamily protein
MC	6B	TRITD6Bv1G039460	114654745	114661679	-	MC-469	BRCT domain-containing protein
MC	6B	TRITD6Bv1G039480	114758903	114759304	+	MC-469	NADH-ubiquinone oxidoreductase chain 4
MC	6B	TRITD6Bv1G039560	115028630	115030598	+	MC-469	CsAtPR5, putative, expressed G
MC	6B	TRITD6Bv1G042260	122732736	122733680	+	MC-471	CTC-interacting domain 7
MC	6B	TRITD6Bv1G042270	122735575	122739823	+	MC-471	5'-AMP-activated protein kinase subunit beta-1
MC	6B	TRITD6Bv1G067380	195763278	195766777	+	MC-484	Aldose 1-epimerase family protein
MC	6B	TRITD6Bv1G067410	195768293	195769127	-	MC-484	Centrosomal protein of 76 kDa G
MC	6B	TRITD6Bv1G067420	195801070	195815234	+	MC-484	Calcium-transporting ATPase
MC	6B	TRITD6Bv1G136470	448055258	448137618	-	MC-492	Nitrilase
MC	6B	TRITD6Bv1G136510	448075035	448078294	-	MC-492	Nitrilase
MC	6B	TRITD6Bv1G136550	448247030	448254706	+	MC-492	Glutamate carboxypeptidase 2 G
MC	6B	TRITD6Bv1G137020	449759416	449763598	-	MC-493	Yellow stripe-like transporter 12
LR	6B	TRITD6Bv1G182610	578318478	578322327	+	LR479	Pyruvate dehydrogenase E1 component subunit alpha
LR	6B	TRITD6Bv1G182700	578941882	578943018	+	LR479	Hexosyltransferase
LR	6B	TRITD6Bv1G182780	579232279	579236119	+	LR479	Formin-like protein
LR	6B	TRITD6Bv1G182800	579236367	579255600	-	LR479	ATP-dependent RNA helicase family protein
LR	6B	TRITD6Bv1G182840	579371914	579372946	-	LR479	Glycine cleavage system h protein
LR	6B	TRITD6Bv1G182920	579572222	579580536	+	LR479	Dynamin homolog
LR	6B	TRITD6Bv1G182940	579581578	579584640	-	LR479	Endoglucanase
LR	6B	TRITD6Bv1G188580	594803630	594804577	-	LR481	Receptor protein kinase-like protein
LR	6B	TRITD6Bv1G188650	594988748	595000069	-	LR481	Protein kinase family protein, putative, expressed
LR	6B	TRITD6Bv1G188660	594993197	594994177	-	LR481	Receptor protein kinase-like protein
LR	6B	TRITD6Bv1G188720	595348278	595348769	+	LR481	Oxidoreductase/transition metal ion-binding protein G
LR	6B	TRITD6Bv1G188770	595559168	595559455	+	LR481	B3 domain-containing protein family
LR	6B	TRITD6Bv1G188780	595560192	595563444	+	LR481	Replication factor C subunit
LR	6B	TRITD6Bv1G188790	595566212	595568514	-	LR481	12-oxophytodienoate reductase-like protein
LR	6B	TRITD6Bv1G188830	595615646	595617449	-	LR481	Metal tolerance protein
LR	6B	TRITD6Bv1G188840	595620263	595622444	+	LR481	DNA-3-methyladenine glycosylase
LR	6B	TRITD6Bv1G188850	595622668	595623990	-	LR481	Glycosyltransferase family 92 protein
LR	6B	TRITD6Bv1G189090	595974598	595974897	+	LR481	transmembrane protein G
MC	6B	TRITD6Bv1G198650	622270685	622273534	+	MC-504	Pectin lyase superfamily protein
MC	6B	TRITD6Bv1G198660	622278858	622279559	-	MC-504	ethylene-responsive transcription factor
MC	6B	TRITD6Bv1G198670	622287403	622288760	-	MC-504
MC	6B	TRITD6Bv1G198690	622372602	622372920	-	MC-504	DNA repair protein RadA G
MC	6B	TRITD6Bv1G198710	622374314	622376471	-	MC-504	10 kDa chaperonin
MC	6B	TRITD6Bv1G198720	622376830	622383644	+	MC-504	GPI ethanolamine phosphate transferase 2
MC	6B	TRITD6Bv1G198740	622384041	622384798	-	MC-504	Lipid transfer protein
MC	6B	TRITD6Bv1G198750	622419687	622422704	-	MC-504	RING finger protein G
MC	6B	TRITD6Bv1G198760	622425774	622430859	-	MC-504	Transducin/WD40 repeat-like superfamily protein
MC	6B	TRITD6Bv1G198780	622441675	622445288	-	MC-504	zinc finger CCCH domain protein
MC	6B	TRITD6Bv1G198810	622547479	622549533	+	MC-504	F-box family protein
MC	6B	TRITD6Bv1G198990	622925144	622927208	-	MC-504	F-box family protein
MC	6B	TRITD6Bv1G199160	623192703	623195656	+	MC-504	Very-long-chain (3R)-3-hydroxyacyl-CoA dehydratase
MC	6B	TRITD6Bv1G206220	640709910	640720285	+	MC-506	Myosin heavy chain-like protein, putative
MC	6B	TRITD6Bv1G206250	640744391	640746064	-	MC-506	WEB family protein, chloroplastic G
MC	6B	TRITD6Bv1G206260	640750873	640756430	-	MC-506	Protein phosphatase 2C
MC	6B	TRITD6Bv1G206290	640842164	640843816	+	MC-506	CsAtPR5 G
MC	6B	TRITD6Bv1G206330	640881027	640881293	+	MC-506	Cytochrome c oxidase copper chaperone
MC	6B	TRITD6Bv1G206360	640935116	640939816	-	MC-506	Carboxypeptidase
MC	6B	TRITD6Bv1G206450	641110593	641152277	-	MC-506	NBS-LRR disease resistance protein, putative
MC	6B	TRITD6Bv1G206460	641111350	641114852	-	MC-506	Disease resistance protein (NBS-LRR class) family
MC	6B	TRITD6Bv1G206470	641152424	641158922	-	MC-506	Disease resistance protein (NBS-LRR class) family
MC	6B	TRITD6Bv1G206530	641281934	641285410	+	MC-506	Purple acid phosphatase
MC	6B	TRITD6Bv1G206570	641304706	641308121	-	MC-506	Leucine aminopeptidase, putative
MC	6B	TRITD6Bv1G206580	641309463	641320282	-	MC-506	Formin-like protein
MC	6B	TRITD6Bv1G206600	641347626	641359431	+	MC-506	C2 domain-containing protein / GRAM domain-containing protein
MC	6B	TRITD6Bv1G206620	641381803	641387716	+	MC-506	Ubiquitin carboxyl-terminal hydrolase, putative
MC	6B	TRITD6Bv1G206640	641398789	641400057	-	MC-506	F-box family protein
MC	6B	TRITD6Bv1G206700	641497306	641498681	-	MC-506	mitogen-activated protein kinase 1 G
MC	6B	TRITD6Bv1G206730	641509954	641511261	-	MC-506	F-box family protein
MC	6B	TRITD6Bv1G206800	641580728	641583372	+	MC-506	carboxyl-terminal peptidase, putative (DUF239)
MC	6B	TRITD6Bv1G206820	641607415	641608741	+	MC-506	Protein POLAR LOCALIZATION DURING ASYMMETRIC DIVISION AND REDISTRIBUTION G
MC	6B	TRITD6Bv1G206850	641631614	641632946	+	MC-506	Protein POLAR LOCALIZATION DURING ASYMMETRIC DIVISION AND REDISTRIBUTION G
MC	6B	TRITD6Bv1G206870	641633327	641635940	-	MC-506	carboxyl-terminal peptidase, putative (DUF239)
MC	6B	TRITD6Bv1G206960	641790272	641790802	+	MC-506	B3 domain-containing protein
MC	6B	TRITD6Bv1G207070	641932768	641934864	+	MC-506	Photosystem II 10 kDa polypeptide
MC	6B	TRITD6Bv1G207140	642171415	642295304	-	MC-506	F-box/RNI-like superfamily protein
MC	6B	TRITD6Bv1G207200	642323094	642579232	-	MC-506	FBD-associated F-box protein
MC	6B	TRITD6Bv1G207300	642665014	642668332	+	MC-506	Basic helix-loop-helix transcription factor
MC	6B	TRITD6Bv1G207990	645044446	645047552	-	MC-507	Plasma membrane ATPase
MC	6B	TRITD6Bv1G208050	645262268	645266935	-	MC-507	DNA helicase
MC	6B	TRITD6Bv1G208060	645269930	645273994	+	MC-507	Aspartate aminotransferase
MC	6B	TRITD6Bv1G208120	645615422	645616174	+	MC-507	serine/arginine repetitive matrix-like protein G
MC	6B	TRITD6Bv1G211730	655951362	655952435	-	MC-509	BTB/POZ domain containing protein, expressed
MC	6B	TRITD6Bv1G211750	656055857	656056804	+	MC-509	F-box family protein
MC	6B	TRITD6Bv1G211770	656068184	656068765	-	MC-509	Receptor-like protein kinase
MC	6B	TRITD6Bv1G211850	656285945	656286256	-	MC-509	Histone H4
MC	6B	TRITD6Bv1G211870	656383566	656387517	+	MC-509	RNA binding
MC	6B	TRITD6Bv1G221900	681512321	681517174	+	MC-511	Cytochrome P450, putative
MC	6B	TRITD6Bv1G221910	681547929	681548918	-	MC-511	Nicotianamine synthase
MC	6B	TRITD6Bv1G221930	681571547	681573228	-	MC-511	F-box family protein TE?
MC	6B	TRITD6Bv1G221950	681585058	681588492	+	MC-511	Bet1-like SNARE 1-1
MC	6B	TRITD6Bv1G221960	681593066	681593947	+	MC-511	AT hook motif DNA-binding family protein
MC	6B	TRITD6Bv1G221970	681637609	681643107	+	MC-511	T-complex protein 1 subunit zeta
MC	6B	TRITD6Bv1G221990	681663863	681667226	+	MC-511	Ethylene receptor
OC	6B	TRITD6Bv1G223200	684522392	684527151	-	OC-494	Protein SMG8
OC	6B	TRITD6Bv1G223320	684672042	684677378	-	OC-495	RING/U-box superfamily protein
OC	6B	TRITD6Bv1G223360	684808321	684815767	-	OC-495	Lysine-specific histone demethylase 1-3-like protein
OC	6B	TRITD6Bv1G223370	684858709	684859816	+	OC-495	Aquaporin
MC	6B	TRITD6Bv1G223380	684865833	684866923	-	MC-513	Aquaporin
MC	6B	TRITD6Bv1G223400	684976133	684976792	+	MC-513	Peptidyl-prolyl cis-trans isomerase
MC	6B	TRITD6Bv1G223420	685064320	685066622	-	MC-513	50S ribosomal protein L9
MC	6B	TRITD6Bv1G223460	685341658	685346827	-	MC-513	Acyl-CoA-binding domain-containing protein 4
MC	6B	TRITD6Bv1G223570	685901990	685907283	+	MC-513	Signal peptide peptidase-like protein
MC	6B	TRITD6Bv1G223620	685981426	685985748	+	MC-513	Phosphatidylinositol-4-phosphate 5-kinase, putative
MC	6B	TRITD6Bv1G223630	685986928	685990986	-	MC-513	NAC domain-containing protein G
MC	6B	TRITD6Bv1G224500	688250344	688255510	+	MC-514	Sucrose transporter
MC	6B	TRITD6Bv1G224510	688256041	688404091	-	MC-514	BAG family molecular chaperone regulator 5
MC	6B	TRITD6Bv1G224560	688485226	688490648	+	MC-514	Splicing factor 3B subunit 2
MC	6B	TRITD6Bv1G225150	689937386	691592762	+	MC-516	Disease resistance protein RPM1
MC	6B	TRITD6Bv1G225370	690592106	690596166	+	MC-516	RING/U-box superfamily protein isoform 2
MC	6B	TRITD6Bv1G225390	690621534	690642239	-	MC-516	receptor kinase 1
MC	6B	TRITD6Bv1G225410	690659207	690660587	+	MC-516	Leucine-rich repeat receptor-like protein kinase family protein
MC	6B	TRITD6Bv1G225450	690730216	690734723	-	MC-516	Disease resistance protein RPM1
MC	6B	TRITD6Bv1G225460	690797945	690801315	-	MC-516	Protein kinase family protein
MC	6B	TRITD6Bv1G225470	690811393	690811818	-	MC-516	Glycosyltransferase G
MC	6B	TRITD6Bv1G225490	690832669	690835116	-	MC-516	transmembrane protein, putative (DUF594)
MC	6B	TRITD6Bv1G225510	690837432	690842698	-	MC-516	AP-5 complex subunit beta-1 G
MC	6B	TRITD6Bv1G225550	690881714	690886672	+	MC-516	Disease resistance protein (NBS-LRR class) family
MC	6B	TRITD6Bv1G225560	690914676	690918922	+	MC-516	Disease resistance protein RPM1
MC	6B	TRITD6Bv1G225580	690937688	690938327	-	MC-516	calpain-type cysteine protease family G
MC	6B	TRITD6Bv1G225630	691040107	691043450	+	MC-516	Disease resistance protein RPM1
MC	6B	TRITD6Bv1G225660	691071175	691074693	-	MC-516	Rp1-like protein
MC	6B	TRITD6Bv1G225670	691079570	691088429	-	MC-516	Disease resistance protein RPM1
MC	6B	TRITD6Bv1G225680	691138145	691141341	+	MC-516	NBS-LRR disease resistance protein-like
MC	6B	TRITD6Bv1G225690	691157989	691167553	-	MC-516	receptor kinase 1
MC	6B	TRITD6Bv1G225710	691230612	691231379	+	MC-516	Disease resistance protein RPM1
MC	6B	TRITD6Bv1G225730	691244467	691252000	-	MC-516	12-oxophytodienoate reductase-like protein
MC	6B	TRITD6Bv1G225760	691388776	691394584	-	MC-516	receptor kinase 1
MC	6B	TRITD6Bv1G225790	691518779	691519458	-	MC-516	Histone acetyltransferase G
MC	6B	TRITD6Bv1G225850	691619495	691659561	+	MC-516	Disease resistance protein RPM1
MC	6B	TRITD6Bv1G225920	691663084	691664139	+	MC-516	transmembrane protein, putative (DUF594)
MC	6B	TRITD6Bv1G225970	691711636	691729286	-	MC-516	transmembrane protein, putative (DUF594)
MC	6B	TRITD6Bv1G226010	691890772	691893973	-	MC-516	Zinc finger CCCH domain-containing protein 19
MC	6B	TRITD6Bv1G226050	691957201	691973511	-	MC-516	Protein furry homolog-like protein
MC	6B	TRITD6Bv1G226080	691981218	691982372	+	MC-516	F-box protein
MC	6B	TRITD6Bv1G226090	691998830	691999984	-	MC-516	F-box protein
MC	6B	TRITD6Bv1G226180	692044616	692045986	-	MC-516	F-box protein
MC	6B	TRITD6Bv1G226220	692160765	692165898	+	MC-516	Leucine-rich repeat receptor-like protein kinase
MC	6B	TRITD6Bv1G226230	692177325	692177819	+	MC-516	Invertase inhibitor
MC	6B	TRITD6Bv1G226250	692196094	692197530	-	MC-516	F-box protein
MC	6B	TRITD6Bv1G226290	692366751	692367803	+	MC-516	proton-dependent oligopeptide transport (POT) family protein
MC	6B	TRITD6Bv1G226330	692418862	692423415	+	MC-516	ATP-dependent RNA helicase
MC	6B	TRITD6Bv1G226340	692454218	692454571	+	MC-516	DNA-directed RNA polymerase subunit beta G
MC	6B	TRITD6Bv1G226360	692482089	692488930	+	MC-516	WD repeat-containing protein 18 G
MC	6B	TRITD6Bv1G226370	692490885	692492728	+	MC-516	Response regulator
MC	6B	TRITD6Bv1G226380	692494768	692500270	+	MC-516	Mitochondrial intermediate peptidase
MC	6B	TRITD6Bv1G226400	692504823	692505398	+	MC-516	Pectinesterase inhibitor
MC	6B	TRITD6Bv1G226410	692527388	692528014	+	MC-516	Plant invertase/pectin methylesterase inhibitor superfamily protein
MC	6B	TRITD6Bv1G226470	692560274	692561119	+	MC-516	heparan-alpha-glucosaminide N-acetyltransferase-like protein (DUF1624)
MC	6B	TRITD6Bv1G226480	692561712	692562404	-	MC-516	Pentatricopeptide repeat-containing protein
MC	6B	TRITD6Bv1G226800	693075066	693076481	-	MC-516	Extracellular matrix-binding protein ebh G
MC	6B	TRITD6Bv1G226820	693086291	693088450	-	MC-516	transmembrane protein, putative (DUF594)
MC	6B	TRITD6Bv1G226900	693249887	693252855	-	MC-516	Receptor protein kinase, putative
MC	6B	TRITD6Bv1G226920	693262634	693265618	+	MC-516	S-adenosylmethionine synthase G
MC	6B	TRITD6Bv1G226950	693281969	693284385	+	MC-516	Receptor protein kinase, putative
MC	6B	TRITD6Bv1G226960	693336723	693337913	+	MC-516	K-box region and MADS-box transcription factor family protein G
LR	7A	TRITD7Av1G000770	1365123	1367862	-	LR490	NBS-LRR-like resistance protein
LR	7A	TRITD7Av1G000810	1567098	1567394	+	LR490	Terpene cyclase/mutase family member
LR	7A	TRITD7Av1G000830	1595208	1595837	+	LR490	Protein kinase family protein
LR	7A	TRITD7Av1G000840	1597224	1600272	-	LR490	Guanine nucleotide-binding protein subunit alpha-like protein
LR	7A	TRITD7Av1G000850	1605309	1608395	+	LR490	NAC domain-containing protein
LR	7A	TRITD7Av1G000890	1636978	1637445	+	LR490	Plastocyanin
LR	7A	TRITD7Av1G000920	1836014	1837737	-	LR490	Nodulin-like / Major Facilitator Superfamily protein
LR	7A	TRITD7Av1G000930	1909952	1916004	+	LR490	Kinesin-like protein
MC	7A	TRITD7Av1G001490	2638147	3031995	-	MC-519	Beta-fructofuranosidase 1
MC	7A	TRITD7Av1G001550	2761862	2772222	+	MC-519	Transducin/WD40 repeat-like superfamily protein
MC	7A	TRITD7Av1G005790	9269161	9271905	-	MC-521	Ribosomal protein L5
MC	7A	TRITD7Av1G005800	9317509	9322327	-	MC-521	F-box family protein
MC	7A	TRITD7Av1G005850	9338019	9338597	+	MC-521	Plant invertase/pectin methylesterase inhibitor
[truncated: 287 more rows]

## Sheet: Table_S6
Table S6. Results of GO enrichment analysis performed on the candidate genes identified in the LD blocks detected in landraces (LR), old (OC) and modern (MC) cultivars. The GO term, biological process, GO description, p.values, FDR, number of genes in input list and GO Ancestor are reported.
	GO term	biological process	GO description	p.values	FDR	Number of genes in input list	GO Ancestor
LR	GO:0009719	P	response to endogenous stimulus	1.6e-11	7.3e-10	TRITD5Bv1G180720	GO:0009733 response to auxin
						TRITD7Bv1G197470	GO:0009733 response to auxin
						TRITD1Av1G113230	GO:0009737 response to abscisic acid
						TRITD7Bv1G197570	GO:0009733 response to auxin
						TRITD7Bv1G197630	GO:0009733 response to auxin
						TRITD5Bv1G181130	GO:0009733 response to auxin
						TRITD5Bv1G181270	GO:0009733 response to auxin
						TRITD7Bv1G197840	GO:0009733 response to auxin
						TRITD5Bv1G181070	GO:0009733 response to auxin
						TRITD5Bv1G180740	GO:0009733 response to auxin
						TRITD5Bv1G181090	GO:0009733 response to auxin
						TRITD5Bv1G181370	GO:0009733 response to auxin
						TRITD5Bv1G181330	GO:0009733 response to auxin
						TRITD5Bv1G181210	GO:0009733 response to auxin
						TRITD7Bv1G197420	GO:0009733 response to auxin
						TRITD5Bv1G181340	GO:0009733 response to auxin
						TRITD5Bv1G181360	GO:0009733 response to auxin
						TRITD5Bv1G181310	GO:0009733 response to auxin
						TRITD5Bv1G181260	GO:0009733 response to auxin
						TRITD7Bv1G197650	GO:0009733 response to auxin
						TRITD5Bv1G181240	GO:0009733 response to auxin
						TRITD5Bv1G181100	GO:0009733 response to auxin
						TRITD7Bv1G197810	GO:0009733 response to auxin
						TRITD5Bv1G181250	GO:0009733 response to auxin
						TRITD5Bv1G181080	GO:0009733 response to auxin
						TRITD5Bv1G181300	GO:0009733 response to auxin
LR	GO:0050896	P	response to stimulus	0.0019	0.043	TRITD5Bv1G207520	GO:0006952 defense response
							GO:0043531 ADP binding
						TRITD5Bv1G181370	GO:0009733 response to auxin
						TRITD7Av1G278900	GO:0006952 defense response
							GO:0043531 ADP binding
						TRITD1Bv1G118240	GO:0004519 endonuclease activity
							GO:0006298 mismatch repair
							GO:0030983 mismatched DNA binding
							GO:0016887 ATPase activity
							GO:0045910 negative regulation of DNA recombination
							GO:0005524 ATP binding
						TRITD5Bv1G180720	GO:0009733 response to auxin
						TRITD1Av1G127910	GO:0006310 DNA recombination
							GO:0005634 nucleus
							GO:0006281 DNA repair
							GO:0006260 DNA replication
							GO:0003677 DNA binding
						TRITD7Bv1G197470	GO:0009733 response to auxin
						TRITD1Av1G113230	GO:0009737 response to abscisic acid
						TRITD7Av1G000830	GO:0006468 protein phosphorylation
							GO:0007166 cell surface receptor signaling pathway
							GO:0005524 ATP binding
							GO:0004672 protein kinase activity
						TRITD3Av1G201300	GO:0006952 defense response
							GO:0043531 ADP binding
						TRITD7Bv1G197570	GO:0009733 response to auxin
						TRITD1Av1G127160	GO:0005504 fatty acid binding
							GO:0009627 systemic acquired resistance
						TRITD7Bv1G175820	GO:0006952 defense response
							GO:0043531 ADP binding
						TRITD6Bv1G188840	GO:0003824 catalytic activity
							GO:0006284 base-excision repair
							GO:0003905 alkylbase DNA N-glycosylase activity
							GO:0003677 DNA binding
						TRITD7Av1G000770	GO:0006952 defense response
							GO:0043531 ADP binding
						TRITD1Av1G206490	GO:1900034 regulation of cellular response to heat
						TRITD7Bv1G197630	GO:0009733 response to auxin
						TRITD5Bv1G181130	GO:0009733 response to auxin
						TRITD5Bv1G181250	GO:0009733 response to auxin
						TRITD5Bv1G181270	GO:0009733 response to auxin
						TRITD5Av1G187360	GO:0019888 protein phosphatase regulator activity
							GO:0007165 signal transduction
							GO:0000159 protein phosphatase type 2A complex
						TRITD7Bv1G197840	GO:0009733 response to auxin
						TRITD4Av1G049470	GO:0034599 cellular response to oxidative stress
							GO:0006979 response to oxidative stress
							GO:0020037 heme binding
							GO:0004601 peroxidase activity
						TRITD5Bv1G181210	GO:0009733 response to auxin
						TRITD6Av1G002280	GO:0006952 defense response
							GO:0043531 ADP binding
						TRITD5Bv1G180740	GO:0009733 response to auxin
						TRITD1Av1G126850	GO:0007032 endosome organization
							GO:0007033 vacuole organization
							GO:0009638 phototropism
							GO:0005802 trans-Golgi network
							GO:0005783 endoplasmic reticulum
							GO:0009660 amyloplast organization
							GO:0005770 late endosome
							GO:0009959 negative gravitropism
							GO:0005774 vacuolar membrane
							GO:0009793 embryo development ending in seed dormancy
							GO:0045324 late endosome to vacuole transport
							GO:0051301 cell division
							GO:0042594 response to starvation
							GO:0043231 intracellular membrane-bounded organelle
							GO:0006623 protein targeting to vacuole
							GO:0031902 late endosome membrane
							GO:0000578 embryonic axis specification
							GO:2000641 regulation of early endosome to late endosome transport
						TRITD7Av1G278940	GO:0009415 response to water
						TRITD5Bv1G181090	GO:0009733 response to auxin
						TRITD5Bv1G181330	GO:0009733 response to auxin
						TRITD5Bv1G181070	GO:0009733 response to auxin
						TRITD7Bv1G197420	GO:0009733 response to auxin
						TRITD5Bv1G181340	GO:0009733 response to auxin
						TRITD5Bv1G181360	GO:0009733 response to auxin
						TRITD5Bv1G207510	GO:0006952 defense response
							GO:0043531 ADP binding
						TRITD4Av1G005490	GO:0016857 racemase and epimerase activity, acting on carbohydrates and derivatives
							GO:0005975 carbohydrate metabolic process
							GO:0010319 stromule
							GO:0009624 response to nematode
							GO:0006098 pentose-phosphate shunt
							GO:0009409 response to cold
							GO:0004750 ribulose-phosphate 3-epimerase activity
						TRITD7Av1G278400	GO:0006952 defense response
							GO:0043531 ADP binding
							GO:0005515 protein binding
						TRITD7Bv1G175830	GO:0006952 defense response
						TRITD5Bv1G207310	GO:0006952 defense response
							GO:0043531 ADP binding
						TRITD7Av1G000840	GO:0031683 G-protein beta/gamma-subunit complex binding
							GO:0005834 heterotrimeric G-protein complex
							GO:0003924 GTPase activity
							GO:0019001 guanyl nucleotide binding
							GO:0007188 adenylate cyclase-modulating G-protein coupled receptor signaling pathway
							GO:0007165 signal transduction
							GO:0001664 G-protein coupled receptor binding
							GO:0007186 G-protein coupled receptor signaling pathway
						TRITD6Av1G002330	GO:0006952 defense response
						TRITD1Bv1G160960	GO:0032502 developmental process
							GO:0016036 cellular response to phosphate starvation
							GO:0006223 uracil salvage
							GO:0009536 plastid
							GO:0004845 uracil phosphoribosyltransferase activity
						TRITD5Bv1G181300	GO:0009733 response to auxin
						TRITD5Bv1G181260	GO:0009733 response to auxin
						TRITD7Bv1G197950	GO:0006468 protein phosphorylation
							GO:0007166 cell surface receptor signaling pathway
							GO:0005524 ATP binding
							GO:0004672 protein kinase activity
						TRITD7Bv1G197650	GO:0009733 response to auxin
						TRITD5Bv1G181240	GO:0009733 response to auxin
						TRITD5Bv1G181100	GO:0009733 response to auxin
						TRITD7Bv1G197810	GO:0009733 response to auxin
						TRITD5Bv1G181310	GO:0009733 response to auxin
						TRITD7Bv1G197930	GO:0030247 polysaccharide binding
							GO:0007166 cell surface receptor signaling pathway
						TRITD5Av1G187240	GO:0006310 DNA recombination
							GO:0009825 multidimensional cell growth
							GO:0031507 heterochromatin assembly
							GO:0045787 positive regulation of cell cycle
							GO:0009555 pollen development
							GO:0000724 double-strand break repair via homologous recombination
							GO:0006325 chromatin organization
							GO:0006334 nucleosome assembly
							GO:0048366 leaf development
							GO:0009934 regulation of meristem structural organization
							GO:0033186 CAF-1 complex
							GO:0010026 trichome differentiation
							GO:0051301 cell division
						TRITD5Bv1G181080	GO:0009733 response to auxin
						TRITD4Bv1G151370	GO:0010115 regulation of abscisic acid biosynthetic process
							GO:0009408 response to heat
						TRITD6Bv1G188780	GO:0031348 negative regulation of defense response
							GO:0006260 DNA replication
							GO:0016887 ATPase activity
							GO:0005524 ATP binding
							GO:0003677 DNA binding
OC	GO:0009719	P	response to endogenous stimulus	8.9e-05	0.0034	TRITD2Bv1G232650	GO:0009733 response to auxin
						TRITD2Av1G287590	GO:0010364 regulation of ethylene biosynthetic process
							GO:0010105 negative regulation of ethylene-activated signaling pathway
							GO:0005515 protein binding
						TRITD2Av1G260490	GO:0003700 transcription factor activity, sequence-specific DNA binding
							GO:0006355 regulation of transcription, DNA-templated
							GO:0009873 ethylene-activated signaling pathway
							GO:0003677 DNA binding
						TRITD4Bv1G023760	GO:0009733 response to auxin
							GO:0009737 response to abscisic acid
							GO:0009753 response to jasmonic acid
							GO:0005886 plasma membrane
							GO:0009651 response to salt stress
							GO:0004439 phosphatidylinositol-4,5-bisphosphate 5-phosphatase activity
							GO:0034485 phosphatidylinositol-3,4,5-trisphosphate 5-phosphatase activity
							GO:0003824 catalytic activity
							GO:0046856 phosphatidylinositol dephosphorylation
							GO:0043813 phosphatidylinositol-3,5-bisphosphate 5-phosphatase activity
							GO:0016791 phosphatase activity
						TRITD2Bv1G232970	GO:0009733 response to auxin
						TRITD2Bv1G232690	GO:0009733 response to auxin
						TRITD2Bv1G232660	GO:0009733 response to auxin
						TRITD2Bv1G232720	GO:0009733 response to auxin
						TRITD2Bv1G232910	GO:0009733 response to auxin
						TRITD2Bv1G232670	GO:0009733 response to auxin
						TRITD2Bv1G232900	GO:0009733 response to auxin
						TRITD2Bv1G232740	GO:0009733 response to auxin
MC	GO:0030234	F	enzyme regulator activity	0.00031	0.0083	TRITD4Bv1G022500	GO:0009966 regulation of signal transduction
						TRITD4Bv1G022750	GO:0004864 protein phosphatase inhibitor activity
							GO:0043666 regulation of phosphoprotein phosphatase activity
							GO:0004857 enzyme inhibitor activity
						TRITD6Bv1G226230	GO:0051252 regulation of RNA metabolic process
						TRITD7Av1G272620	GO:0008428 ribonuclease inhibitor activity
							GO:0004857 enzyme inhibitor activity
						TRITD6Bv1G226410	GO:0004857 enzyme inhibitor activity
						TRITD7Av1G006140	GO:0004857 enzyme inhibitor activity
						TRITD7Av1G005850	GO:0005615 extracellular space
						TRITD6Av1G008020	GO:0004867 serine-type endopeptidase inhibitor activity
							GO:0004857 enzyme inhibitor activity
						TRITD7Av1G006160	GO:0005615 extracellular space
						TRITD5Bv1G223190	GO:0004867 serine-type endopeptidase inhibitor activity
							GO:0004857 enzyme inhibitor activity
						TRITD7Av1G005870	GO:0005615 extracellular space
						TRITD6Av1G008000	GO:0004867 serine-type endopeptidase inhibitor activity
							GO:0004857 enzyme inhibitor activity
						TRITD7Av1G006120	GO:0006952 defense response
						TRITD7Av1G052120	GO:0004864 protein phosphatase inhibitor activity
							GO:0009738 abscisic acid-activated signaling pathway
							GO:0038023 signaling receptor activity
							GO:0010427 abscisic acid binding
							GO:0004857 enzyme inhibitor activity
						TRITD3Av1G017150	GO:0004857 enzyme inhibitor activity
						TRITD1Bv1G218650	GO:0009611 response to wounding
						TRITD7Av1G053130	GO:0004867 serine-type endopeptidase inhibitor activity
							GO:0016538 cyclin-dependent protein serine/threonine kinase regulator activity
						TRITD4Bv1G022740	GO:0006357 regulation of transcription from RNA polymerase II promoter
							GO:0004869 cysteine-type endopeptidase inhibitor activity
						TRITD4Bv1G022510	GO:0051252 regulation of RNA metabolic process
						TRITD7Av1G272630	GO:0008428 ribonuclease inhibitor activity
							GO:0005615 extracellular space
						TRITD1Bv1G016550	GO:0004867 serine-type endopeptidase inhibitor activity
							GO:0004857 enzyme inhibitor activity
						TRITD1Bv1G194440	GO:0004857 enzyme inhibitor activity
						TRITD7Av1G006070	GO:0004857 enzyme inhibitor activity
						TRITD7Av1G005960	GO:0006952 defense response
						TRITD2Av1G263650	GO:0004864 protein phosphatase inhibitor activity
							GO:0009738 abscisic acid-activated signaling pathway
							GO:0038023 signaling receptor activity
							GO:0010427 abscisic acid binding
							GO:0005615 extracellular space
						TRITD6Av1G008010	GO:0004867 serine-type endopeptidase inhibitor activity
							GO:0019888 protein phosphatase regulator activity
						TRITD5Bv1G177060	GO:0007165 signal transduction
							GO:0000159 protein phosphatase type 2A complex
							GO:0004857 enzyme inhibitor activity
						TRITD2Bv1G011310	GO:0005096 GTPase activator activity
						TRITD3Bv1G188720	GO:0004857 enzyme inhibitor activity
						TRITD7Av1G006130	GO:0006952 defense response
						TRITD2Av1G263640	GO:0004864 protein phosphatase inhibitor activity
							GO:0009738 abscisic acid-activated signaling pathway
							GO:0038023 signaling receptor activity
							GO:0010427 abscisic acid binding
							GO:0009611 response to wounding
						TRITD7Av1G053260	GO:0004867 serine-type endopeptidase inhibitor activity
							GO:0009611 response to wounding
						TRITD7Av1G053120	GO:0004867 serine-type endopeptidase inhibitor activity
							GO:0005576 extracellular region
						TRITD1Bv1G004950	GO:0004867 serine-type endopeptidase inhibitor activity
							GO:0004857 enzyme inhibitor activity

## Sheet: Table_S7
Table S7. List of QTNs included in the LD blocks. For each QTN, the number of block (see Table S4), the distance (kb), allele type and EM Freq are reported.
QTN	Marker ID	Chr.	Position (bp)		Whole Collection					LR						OC					MC
					#block	Distance (kb)	Allele	EM Freq		#block	Distance (kb)	Allele	EM Freq		#block	Distance (kb)	Allele	EM Freq		#block	Distance (kb)	Allele	EM Freq
Q.KerPhe-2A	Ku_c13700_1196	2A	706929635		142	697.335	GA	0.894		102	697.335	GA	0.829268
							AG	0.065				AG	0.146341
							AA	0.032				GG	0.0243902
Q.KerBrLen-2B	BobWhite_c7145_355	2B	10451907							119	680.75	TTC	0.825							147	680.75	TTC	0.902439
												CCA	0.15									CCA	0.0853659
												CCC	0.025									CTA	0.0121951
Q.Hd-3B	RFL_Contig3455_629	3B	30171169							203	0.071	AT	0.731707							243	0.071	AT	0.512195
												GC	0.243902									GC	0.487805
												GT	0.0243902
Q.KerAre-3B	RAC875_rep_c83245_239	3B	486046320		277	1904.04	ATATA	0.562		218	647.549	GGG	0.625		232	1904.04	ATATA	0.730769		251	1904.04	ATATA	0.585366
							GGGGG	0.387				ATA	0.375				GGGGG	0.24359				GGGGG	0.414634
							ATGGG	0.05									ATGGG	0.025641
Q.Ss-3B	BS00087278_51	3B	575368729		283	302.53	TTGGA	0.942												257	302.538	TTGGA	0.853
							CCAAG	0.057														CCAAG	0.146
Q.Sc-3B	BS00065107_51	3B	663563578		289	1553.79	CA	0.925
							AG	0.041
							AA	0.016
Q.Ph-4A	Tdurum_contig31218_344	4A	733401525		328	0.065	TA	0.762							273	0.065	TA	0.8
							CG	0.221									CG	0.1875
							TG	0.012									CA	0.0125
Q.KerPhe-4B	BS00021984_51	4B	33909315							262	0.168	TC	0.804878		280	0.297	TCC	0.878049
												CT	0.182927				CTT	0.0731707
												TT	0.0121951				CCT	0.0243902
																	TCT	0.0243902
Q.Bp-5A	Ra_c69221_1167	5A	43344260		371	0.032	CT	0.93		288	0.032	CT	0.857143
							AC	0.065				AC	0.128571
												CC	0.0142857
Q.Lp-5B	Tdurum_contig98569_56	5B	585859189		471	0.234	CA	0.67		385	0.234	CA	0.658537		391	0.234	CA	0.573171		409	0.234	CA	0.780488
							AC	0.325				AC	0.341463				AC	0.414634				AC	0.219512
																	AA	0.0121951
Q.KerWid-5B	BS00097030_51	5B	684349754																	420	1420.41	CGTCAAT	0.763158
																						TTCTGGC	0.236842
Q.Tcc-6B.1	BobWhite_c1633_643	6B	645616232																	507	573.78	TC	0.925
																						CT	0.075
Q.Ls-7B	BS00101364_51	7B	667477468		690	67.596	CC	0.798		570	2870.68	ACC	0.894476		572	67.596	CC	0.644		599	67.596	CC	0.825
							TT	0.202				ATT	0.0528927				TT	0.355				TT	0.175
												CTT	0.0392125
												CCC	0.013419
